# Supplementary material for: Taxonomic inventory and distributions of Chenopodiaceae (Amaranthaceae s.l.) in Orenburg Region, Russia
Source: Biodivers Data J. 2024 Jun 14;12:e121541. doi: 10.3897/BDJ.12.e121541 (PMC11193052; doi:10.3897/BDJ.12.e121541)
Supplement: XML Treatment for Chenopodium virgatum [file BDJ.12.e121541-treatment20.xml]

<!DOCTYPE tp:taxon-treatment
  PUBLIC "-//TaxonX//DTD Taxonomic Treatment Publishing DTD v0 20100105//EN" "tax-treatment-NSO.dtd">
<tp:taxon-treatment xmlns:tp="http://www.plazi.org/taxpub"><tp:treatment-meta><mixed-citation publication-type="journal"><person-group><name><surname>Sukhorukov</surname><given-names>Alexander P.</given-names></name><name><surname>Kushunina</surname><given-names>Maria A.</given-names></name><name><surname>Stepanova</surname><given-names>Nina Yu.</given-names></name><name><surname>Kalmykova</surname><given-names>Olga G.</given-names></name><name><surname>Golovanov</surname><given-names>Yaroslav M.</given-names></name><name><surname>Sennikov</surname><given-names>Alexander N.</given-names></name></person-group><article-title>Taxonomic inventory and distributions of <tp:taxon-name><tp:taxon-name-part taxon-name-part-type="family">Chenopodiaceae</tp:taxon-name-part></tp:taxon-name> (<tp:taxon-name><tp:taxon-name-part taxon-name-part-type="family">Amaranthaceae</tp:taxon-name-part></tp:taxon-name> s.l.) in Orenburg Region, Russia</article-title><source>Biodivers Data J</source><day>14</day><month>06</month><year>2024</year><volume>12</volume><pub-id pub-id-type="doi">10.3897/BDJ.12.e121541</pub-id></mixed-citation></tp:treatment-meta><tp:nomenclature><tp:taxon-name>
              <object-id xmlns:xlink="http://www.w3.org/1999/xlink" content-type="arpha" xlink:type="simple">F66909A2-2112-5F84-B7D3-1B7BA19A7549</object-id>
              <tp:taxon-name-part taxon-name-part-type="genus">Chenopodium</tp:taxon-name-part>
              <tp:taxon-name-part taxon-name-part-type="species">virgatum</tp:taxon-name-part>
              <object-id xmlns:xlink="http://www.w3.org/1999/xlink" xlink:type="simple" object-id-type="IPNI">urn:lsid:ipni.org:names:165300-1</object-id>
            </tp:taxon-name><tp:taxon-authority>Thunb.</tp:taxon-authority><tp:nomenclature-citation-list><tp:nomenclature-citation><tp:taxon-name>
                  <tp:taxon-name-part taxon-name-part-type="species" reg="virgatum"/>
                </tp:taxon-name><comment><bold><italic><tp:taxon-name><tp:taxon-name-part taxon-name-part-type="genus" reg="Chenopodium">Chenopodium</tp:taxon-name-part><tp:taxon-name-part taxon-name-part-type="species" reg="virgatum">virgatum</tp:taxon-name-part></tp:taxon-name></italic></bold> Thunb., Nova Acta Reg. Soc. Sci. Upsal. 7: 143 (1815).</comment></tp:nomenclature-citation><tp:nomenclature-citation><tp:taxon-name>
                  <tp:taxon-name-part taxon-name-part-type="genus" reg="Chenopodium"/>
                  <tp:taxon-name-part taxon-name-part-type="species" reg="virgatum"/>
                </tp:taxon-name><comment>In the taxonomic interpretation of this species name, we follow <xref ref-type="bibr" rid="B11238655">Uotila (2001)</xref>.</comment></tp:nomenclature-citation></tp:nomenclature-citation-list></tp:nomenclature><tp:treatment-sec sec-type="Native status"><title>Native status</title><p>Casual alien.</p></tp:treatment-sec><tp:treatment-sec sec-type="Conservation status"><title>Conservation status</title><p>Not applicable.</p></tp:treatment-sec><tp:treatment-sec sec-type="Distribution"><title>Distribution</title><p>Orenburg Region: Sol'-Iletsk District (Fig. <xref ref-type="fig" rid="F10488764">22</xref>).</p><p>The species occurs on sands, in human-disturbed sites. It is first reported from the only locality here: 1 km E of Trudovoe, 28 Sep 2020, <italic>A. Sukhorukov, N. Stepanova &amp; O. Kalmykova 494</italic> (MW).</p><p>The species is distributed in temperate Asia (Russia, China, Mongolia).</p></tp:treatment-sec><tp:treatment-sec><!--Section generated to contain objects referenced in tp:taxon-treatment.--><fig id="F10488764" position="float" orientation="portrait"><object-id xmlns:xlink="http://www.w3.org/1999/xlink" content-type="arpha" xlink:type="simple">1DABD7E2-F8D7-5550-A880-E5149F42C8F8</object-id><object-id xmlns:xlink="http://www.w3.org/1999/xlink" content-type="doi" xlink:type="simple">10.3897/BDJ.12.e121541.figure22</object-id><label>Figure 22.</label><caption><p>Distribution map of <italic><tp:taxon-name><tp:taxon-name-part taxon-name-part-type="genus" reg="Chenopodium">Chenopodium</tp:taxon-name-part><tp:taxon-name-part taxon-name-part-type="species" reg="virgatum">virgatum</tp:taxon-name-part></tp:taxon-name></italic>.</p></caption><graphic xmlns:xlink="http://www.w3.org/1999/xlink" xlink:href="bdj-12-e121541-g022.png" position="float" id="oo_909469.png" orientation="portrait" xlink:type="simple"><uri content-type="original_file" xlink:type="simple">https://binary.pensoft.net/fig/909469</uri></graphic></fig></tp:treatment-sec><ref-list><ref id="B11238655"><element-citation xmlns:xlink="http://www.w3.org/1999/xlink" publication-type="chapter" xlink:type="simple"><person-group person-group-type="author"><name name-style="western"><surname>Uotila</surname><given-names>P.</given-names></name></person-group><year>2001</year><chapter-title>Chenopodium L.</chapter-title><person-group person-group-type="editor"><name name-style="western"><surname>Jonsell</surname><given-names>B.</given-names></name></person-group><source>Flora Nordica</source><volume>2</volume><publisher-name>Bergius Foundation, Royal Swedish Academy of Sciences</publisher-name><publisher-loc>Stockholm</publisher-loc><size units="page">4-31</size><isbn>91-7190-037-3</isbn></element-citation></ref></ref-list></tp:taxon-treatment>
