# Supplementary material for: Taxonomic inventory and distributions of Chenopodiaceae (Amaranthaceae s.l.) in Orenburg Region, Russia
Source: Biodivers Data J. 2024 Jun 14;12:e121541. doi: 10.3897/BDJ.12.e121541 (PMC11193052; doi:10.3897/BDJ.12.e121541)
Supplement: XML Treatment for Agriophyllum pungens [file BDJ.12.e121541-treatment32.xml]

<!DOCTYPE tp:taxon-treatment
  PUBLIC "-//TaxonX//DTD Taxonomic Treatment Publishing DTD v0 20100105//EN" "tax-treatment-NSO.dtd">
<tp:taxon-treatment xmlns:tp="http://www.plazi.org/taxpub"><tp:treatment-meta><mixed-citation publication-type="journal"><person-group><name><surname>Sukhorukov</surname><given-names>Alexander P.</given-names></name><name><surname>Kushunina</surname><given-names>Maria A.</given-names></name><name><surname>Stepanova</surname><given-names>Nina Yu.</given-names></name><name><surname>Kalmykova</surname><given-names>Olga G.</given-names></name><name><surname>Golovanov</surname><given-names>Yaroslav M.</given-names></name><name><surname>Sennikov</surname><given-names>Alexander N.</given-names></name></person-group><article-title>Taxonomic inventory and distributions of <tp:taxon-name><tp:taxon-name-part taxon-name-part-type="family">Chenopodiaceae</tp:taxon-name-part></tp:taxon-name> (<tp:taxon-name><tp:taxon-name-part taxon-name-part-type="family">Amaranthaceae</tp:taxon-name-part></tp:taxon-name> s.l.) in Orenburg Region, Russia</article-title><source>Biodivers Data J</source><day>14</day><month>06</month><year>2024</year><volume>12</volume><pub-id pub-id-type="doi">10.3897/BDJ.12.e121541</pub-id></mixed-citation></tp:treatment-meta><tp:nomenclature><tp:taxon-name>
              <object-id xmlns:xlink="http://www.w3.org/1999/xlink" content-type="arpha" xlink:type="simple">84E0BD3E-3E54-5532-9168-2D247E736BA4</object-id>
              <tp:taxon-name-part taxon-name-part-type="genus">Agriophyllum</tp:taxon-name-part>
              <tp:taxon-name-part taxon-name-part-type="species">pungens</tp:taxon-name-part>
              <object-id xmlns:xlink="http://www.w3.org/1999/xlink" xlink:type="simple" object-id-type="IPNI">urn:lsid:ipni.org:names:163348-1</object-id>
            </tp:taxon-name><tp:taxon-authority>(Vahl) Link</tp:taxon-authority><tp:nomenclature-citation-list><tp:nomenclature-citation><tp:taxon-name>
                  <tp:taxon-name-part taxon-name-part-type="species" reg="pungens"/>
                </tp:taxon-name><comment><bold><italic><tp:taxon-name><tp:taxon-name-part taxon-name-part-type="genus" reg="Agriophyllum">Agriophyllum</tp:taxon-name-part><tp:taxon-name-part taxon-name-part-type="species" reg="pungens">pungens</tp:taxon-name-part></tp:taxon-name></italic></bold> (Vahl) Link, Handbuch 2: 408 (Jun 1831); A. Dietr., Sp. Pl. 1: 124 (Oct 1831) ≡ <italic><tp:taxon-name><tp:taxon-name-part taxon-name-part-type="genus" reg="Corispermum">Corispermum</tp:taxon-name-part><tp:taxon-name-part taxon-name-part-type="species" reg="pungens">pungens</tp:taxon-name-part></tp:taxon-name></italic> Vahl, Enum. Pl. 1: 17 (1804) ≡ <italic><tp:taxon-name><tp:taxon-name-part taxon-name-part-type="genus" reg="Agriophyllum">Agriophyllum</tp:taxon-name-part><tp:taxon-name-part taxon-name-part-type="species" reg="arenarium">arenarium</tp:taxon-name-part></tp:taxon-name></italic> M.Bieb. ex C.A.Mey., Verz. Pfl. Cauc. Casp. Meer: 163 (Nov 1831), nom. illeg. superfl.</comment></tp:nomenclature-citation><tp:nomenclature-citation><tp:taxon-name>
                  <tp:taxon-name-part taxon-name-part-type="genus" reg="Agriophyllum"/>
                  <tp:taxon-name-part taxon-name-part-type="species" reg="squarrosum"/>
                </tp:taxon-name><comment>– <italic><tp:taxon-name><tp:taxon-name-part taxon-name-part-type="genus" reg="Agriophyllum">Agriophyllum</tp:taxon-name-part><tp:taxon-name-part taxon-name-part-type="species" reg="squarrosum">squarrosum</tp:taxon-name-part></tp:taxon-name></italic> auct.: <xref ref-type="bibr" rid="B10428076">Iljin (1930)</xref>, <xref ref-type="bibr" rid="B11112004">Gusev (1996)</xref>, <xref ref-type="bibr" rid="B11100743">Ryabinina (1998)</xref>, <xref ref-type="bibr" rid="B11100589">Knjazev (2009)</xref>.</comment></tp:nomenclature-citation><tp:nomenclature-citation><tp:taxon-name>
                  <tp:taxon-name-part taxon-name-part-type="genus" reg="Agriophyllum"/>
                  <tp:taxon-name-part taxon-name-part-type="species" reg="squarrosum"/>
                </tp:taxon-name><comment><xref ref-type="bibr" rid="B10427685">Marschall von Bieberstein (1819)</xref> introduced the species name <italic><tp:taxon-name><tp:taxon-name-part taxon-name-part-type="genus" reg="Agriophyllum">Agriophyllum</tp:taxon-name-part><tp:taxon-name-part taxon-name-part-type="species" reg="pungens">pungens</tp:taxon-name-part></tp:taxon-name></italic> in discussions under <italic><tp:taxon-name><tp:taxon-name-part taxon-name-part-type="genus" reg="Coryspermum">Coryspermum</tp:taxon-name-part><tp:taxon-name-part taxon-name-part-type="species" reg="pungens">pungens</tp:taxon-name-part></tp:taxon-name></italic>, indicating that it will be separated as a genus in the future. <xref ref-type="bibr" rid="B11138222">Czerepanov (1973)</xref> disregarded this statement as valid publication of the genus and species combination, apparently because of their provisional acceptance by the original author. He decided that the genus name was validly published by <xref ref-type="bibr" rid="B10427661">Meyer (1831)</xref> who merely accepted the genus with a reference to Bieberstein. However, Czerepanov failed to observe that Bieberstein described and discussed the species, but provided no description or diagnosis of the genus; besides, other authors accepted this genus name earlier than Meyer. <xref ref-type="bibr" rid="B10427669">Link (1831)</xref> was the first to accept the genus and provide its validating description, together with a combination for its only species. His work was published (according to contemporary announcements in <italic>Staats- und Gelehrte Zeitung des Hamburgischen unpartheyischen Correspondenten</italic> and <italic>Kölnischer Correspondent</italic>) by the beginning of June, whereas another book with the same taxonomic content (<xref ref-type="bibr" rid="B10427677">Dietrich 1831</xref>) was published in October (according to contemporary weekly bibliographies: <italic>Bibliographie von Deutschland</italic>). The work of <xref ref-type="bibr" rid="B10427661">Meyer (1831)</xref> was printed in November, according to internal evidence.</comment></tp:nomenclature-citation></tp:nomenclature-citation-list></tp:nomenclature><tp:treatment-sec sec-type="Native status"><title>Native status</title><p>Native.</p></tp:treatment-sec><tp:treatment-sec sec-type="Conservation status"><title>Conservation status</title><p>Least Concern (LC).</p><p>EOO 18,150 km<sup>2</sup>, AOO 16 km<sup>2</sup>. The species is known from a few scattered localities. <xref ref-type="bibr" rid="B11100589">Knjazev (2009)</xref> reported the occurrence in one more district in the south.</p><p>Although the species is rare in the territory, it occurs in open sands which are currently not threatened by human activity. As long as these landscapes are not in danger, we assess the conservation status of this species in Orenburg Region as Least Concern.</p></tp:treatment-sec><tp:treatment-sec sec-type="Distribution"><title>Distribution</title><p>Orenburg Region: Ilek, Sol'-Iletsk Districts, Orsk Town, Orenburg City (Fig. <xref ref-type="fig" rid="F10488789">34</xref>). Northern limit of the species distribution.</p><p>Previous reports: <xref ref-type="bibr" rid="B10428076">Iljin (1930)</xref>, <xref ref-type="bibr" rid="B11100743">Ryabinina (1998)</xref>, <xref ref-type="bibr" rid="B11100589">Knjazev (2009)</xref>.</p><p>The species occurs on sands. It is very rare in the southern part of the Region.</p><p>The species is distributed in Iran, the Caucasus, Central Asia.</p></tp:treatment-sec><tp:treatment-sec><!--Section generated to contain objects referenced in tp:taxon-treatment.--><fig id="F10488789" position="float" orientation="portrait"><object-id xmlns:xlink="http://www.w3.org/1999/xlink" content-type="arpha" xlink:type="simple">8D449BDD-C0C6-5845-94C6-BD1CD4C479EF</object-id><object-id xmlns:xlink="http://www.w3.org/1999/xlink" content-type="doi" xlink:type="simple">10.3897/BDJ.12.e121541.figure34</object-id><label>Figure 34.</label><caption><p>Distribution map of <italic><tp:taxon-name><tp:taxon-name-part taxon-name-part-type="genus" reg="Agriophyllum">Agriophyllum</tp:taxon-name-part><tp:taxon-name-part taxon-name-part-type="species" reg="pungens">pungens</tp:taxon-name-part></tp:taxon-name></italic>.</p></caption><graphic xmlns:xlink="http://www.w3.org/1999/xlink" xlink:href="bdj-12-e121541-g034.png" position="float" id="oo_909481.png" orientation="portrait" xlink:type="simple"><uri content-type="original_file" xlink:type="simple">https://binary.pensoft.net/fig/909481</uri></graphic></fig></tp:treatment-sec><ref-list><ref id="B10428076"><element-citation xmlns:xlink="http://www.w3.org/1999/xlink" publication-type="chapter" xlink:type="simple"><person-group person-group-type="author"><name name-style="western"><surname>Iljin</surname><given-names>M. M.</given-names></name></person-group><year>1930</year><chapter-title>Chenopodiaceae</chapter-title><person-group person-group-type="editor"><name name-style="western"><surname>Fedtschenko</surname><given-names>B. A.</given-names></name></person-group><source>Flora of the South-East of the European part of the USSR</source><volume>Vol. 4</volume><publisher-name>Main Botanical Garden</publisher-name><publisher-loc>Leningrad</publisher-loc><size units="page">123-239</size><comment content-type="language">Russian</comment></element-citation></ref><ref id="B11112004"><element-citation xmlns:xlink="http://www.w3.org/1999/xlink" publication-type="chapter" xlink:type="simple"><person-group person-group-type="author"><name name-style="western"><surname>Gusev</surname><given-names>Y. D.</given-names></name></person-group><year>1996</year><chapter-title><italic>Ceratocarpus</italic>, <italic>Agriophyllum</italic>, <italic>Kalidium</italic>, <italic>Halopeplis</italic>, <italic>Halostachys</italic>, <italic>Halocnemum</italic>, <italic>Anabasis</italic></chapter-title><person-group person-group-type="editor"><name name-style="western"><surname>Tzvelev</surname><given-names>N. N.</given-names></name></person-group><source>Flora of Eastern Europe</source><volume>Vol. 9</volume><publisher-name>World and Family-95</publisher-name><publisher-loc>Saint Petersburg</publisher-loc><size units="page">57, 62, 70-73, 91-92</size><comment content-type="language">Russian</comment><isbn>5-90016-28-X</isbn></element-citation></ref><ref id="B11100743"><element-citation xmlns:xlink="http://www.w3.org/1999/xlink" publication-type="book" xlink:type="simple"><person-group person-group-type="author"><name name-style="western"><surname>Ryabinina</surname><given-names>Z. N.</given-names></name></person-group><year>1998</year><source>Synopsis of the flora of Orenburg Region</source><publisher-name>Ural Branch, Russian Academy of Sciences</publisher-name><publisher-loc>Ekaterinburg</publisher-loc><size units="page">164</size><comment content-type="language">Russian</comment><isbn>5-7691-0833-9</isbn></element-citation></ref><ref id="B11100589"><element-citation xmlns:xlink="http://www.w3.org/1999/xlink" publication-type="chapter" xlink:type="simple"><person-group person-group-type="author"><name name-style="western"><surname>Knjazev</surname><given-names>M. S.</given-names></name></person-group><year>2009</year><chapter-title>Chenopodiaceae Vent.</chapter-title><person-group person-group-type="editor"><name name-style="western"><surname>Ryabinina</surname><given-names>Z. N.</given-names></name><name name-style="western"><surname>Knyazev</surname><given-names>M. S.</given-names></name></person-group><source>Manual of vascular plants of Orenburg Region</source><publisher-name>KMK Scientific Press</publisher-name><publisher-loc>Moscow</publisher-loc><size units="page">216-251</size><comment content-type="language">Russian</comment><isbn>978-5-87317-572-7</isbn></element-citation></ref><ref id="B10427685"><element-citation xmlns:xlink="http://www.w3.org/1999/xlink" publication-type="book" xlink:type="simple"><person-group person-group-type="author"><name name-style="western"><surname>Marschall von Bieberstein</surname><given-names>F.</given-names></name></person-group><year>1819</year><source>Flora Taurico-Caucasica exhibens stirpes phaenogamas in Chersoneso Taurica et regionibuscaucasicis sponte crescentes</source><volume>Vol. 3</volume><publisher-name>Academy of Sciences</publisher-name><publisher-loc>Kharkov</publisher-loc><size units="page">429</size></element-citation></ref><ref id="B11138222"><element-citation xmlns:xlink="http://www.w3.org/1999/xlink" publication-type="book" xlink:type="simple"><person-group person-group-type="author"><name name-style="western"><surname>Czerepanov</surname><given-names>S. K.</given-names></name></person-group><year>1973</year><source>Additions and corrections to the "Flora of the USSR"</source><publisher-name>Science Publishers</publisher-name><publisher-loc>Leningrad</publisher-loc><size units="page">668</size><comment content-type="language">Russian</comment></element-citation></ref><ref id="B10427661"><element-citation xmlns:xlink="http://www.w3.org/1999/xlink" publication-type="book" xlink:type="simple"><person-group person-group-type="author"><name name-style="western"><surname>Meyer</surname><given-names>C. A.</given-names></name></person-group><year>1831</year><source>Verzeichnis der Pflanzen, welche während der, auf Allerhöchsten Befehl, in den Jahren 1829 und 1830 unternommenen Reise im Caucasus und in den Provinzen am westlichen Ufer des Caspischen Meeres gefunden und eingesammelt worden sind</source><publisher-name>Kaiserl. Akademie der Wissenschaften</publisher-name><publisher-loc>St. Petersburg</publisher-loc><size units="page">241</size></element-citation></ref><ref id="B10427669"><element-citation xmlns:xlink="http://www.w3.org/1999/xlink" publication-type="book" xlink:type="simple"><person-group person-group-type="author"><name name-style="western"><surname>Link</surname><given-names>H. F.</given-names></name></person-group><year>1831</year><source>Handbuch zur Erkennung der nutzbarsten und am häufigsten vorkommenden Gewächse</source><volume>Vol. 2</volume><publisher-name>Haude und Spenersche Buchhandlung</publisher-name><size units="page">533</size></element-citation></ref><ref id="B10427677"><element-citation xmlns:xlink="http://www.w3.org/1999/xlink" publication-type="book" xlink:type="simple"><person-group person-group-type="author"><name name-style="western"><surname>Dietrich</surname><given-names>A.</given-names></name></person-group><year>1831</year><source>Caroli a Linne Species Plantarum</source><edition>6th Edition</edition><volume>Vol. 1(1)</volume><publisher-name>G.C.Nauck</publisher-name><publisher-loc>Berlin</publisher-loc><size units="page">735</size></element-citation></ref></ref-list></tp:taxon-treatment>
