# Supplementary material for: Taxonomic inventory and distributions of Chenopodiaceae (Amaranthaceae s.l.) in Orenburg Region, Russia
Source: Biodivers Data J. 2024 Jun 14;12:e121541. doi: 10.3897/BDJ.12.e121541 (PMC11193052; doi:10.3897/BDJ.12.e121541)
Supplement: XML Treatment for Corispermum declinatum [file BDJ.12.e121541-treatment33.xml]

<!DOCTYPE tp:taxon-treatment
  PUBLIC "-//TaxonX//DTD Taxonomic Treatment Publishing DTD v0 20100105//EN" "tax-treatment-NSO.dtd">
<tp:taxon-treatment xmlns:tp="http://www.plazi.org/taxpub"><tp:treatment-meta><mixed-citation publication-type="journal"><person-group><name><surname>Sukhorukov</surname><given-names>Alexander P.</given-names></name><name><surname>Kushunina</surname><given-names>Maria A.</given-names></name><name><surname>Stepanova</surname><given-names>Nina Yu.</given-names></name><name><surname>Kalmykova</surname><given-names>Olga G.</given-names></name><name><surname>Golovanov</surname><given-names>Yaroslav M.</given-names></name><name><surname>Sennikov</surname><given-names>Alexander N.</given-names></name></person-group><article-title>Taxonomic inventory and distributions of <tp:taxon-name><tp:taxon-name-part taxon-name-part-type="family">Chenopodiaceae</tp:taxon-name-part></tp:taxon-name> (<tp:taxon-name><tp:taxon-name-part taxon-name-part-type="family">Amaranthaceae</tp:taxon-name-part></tp:taxon-name> s.l.) in Orenburg Region, Russia</article-title><source>Biodivers Data J</source><day>14</day><month>06</month><year>2024</year><volume>12</volume><pub-id pub-id-type="doi">10.3897/BDJ.12.e121541</pub-id></mixed-citation></tp:treatment-meta><tp:nomenclature><tp:taxon-name>
              <object-id xmlns:xlink="http://www.w3.org/1999/xlink" content-type="arpha" xlink:type="simple">77F557CE-5723-5D58-9CE3-BFD45282834B</object-id>
              <tp:taxon-name-part taxon-name-part-type="genus">Corispermum</tp:taxon-name-part>
              <tp:taxon-name-part taxon-name-part-type="species">declinatum</tp:taxon-name-part>
              <object-id xmlns:xlink="http://www.w3.org/1999/xlink" xlink:type="simple" object-id-type="IPNI">urn:lsid:ipni.org:names:165376-1</object-id>
            </tp:taxon-name><tp:taxon-authority>Stephan ex Iljin</tp:taxon-authority><tp:nomenclature-citation-list><tp:nomenclature-citation><tp:taxon-name>
                  <tp:taxon-name-part taxon-name-part-type="species" reg="declinatum"/>
                </tp:taxon-name><comment><bold><italic><tp:taxon-name><tp:taxon-name-part taxon-name-part-type="genus" reg="Corispermum">Corispermum</tp:taxon-name-part><tp:taxon-name-part taxon-name-part-type="species" reg="declinatum">declinatum</tp:taxon-name-part></tp:taxon-name></italic></bold> Stephan ex Iljin, Trydy Prikl. Bot. Gen. Selekts. 19(2): 69 (1928).</comment></tp:nomenclature-citation></tp:nomenclature-citation-list></tp:nomenclature><tp:treatment-sec sec-type="Native status"><title>Native status</title><p>Naturalised alien.</p></tp:treatment-sec><tp:treatment-sec sec-type="Conservation status"><title>Conservation status</title><p>Not applicable.</p></tp:treatment-sec><tp:treatment-sec sec-type="Distribution"><title>Distribution</title><p>Orenburg Region: Aleksandrovka, Asekeevo, Grachevka, Kurmanaevka, Novosergievka, Perevolotskii, Tashla Districts, Orsk Town (Fig. <xref ref-type="fig" rid="F10488791">35</xref>).</p><p>Previous reports: <xref ref-type="bibr" rid="B10428076">Iljin (1930)</xref>, <xref ref-type="bibr" rid="B11100743">Ryabinina (1998)</xref>, <xref ref-type="bibr" rid="B11100589">Knjazev (2009)</xref>.</p><p>The species occurs on sands. It is rather frequent in the Region.</p><p>The species is distributed as native in Eastern Europe (south-eastern part), southern Siberia and Central Asia. It is known as alien in Western, Central and Eastern Europe and the Russian Far East.</p></tp:treatment-sec><tp:treatment-sec><!--Section generated to contain objects referenced in tp:taxon-treatment.--><fig id="F10488791" position="float" orientation="portrait"><object-id xmlns:xlink="http://www.w3.org/1999/xlink" content-type="arpha" xlink:type="simple">EB85E9E0-22AA-54F2-BAD7-8639ACCF762B</object-id><object-id xmlns:xlink="http://www.w3.org/1999/xlink" content-type="doi" xlink:type="simple">10.3897/BDJ.12.e121541.figure35</object-id><label>Figure 35.</label><caption><p>Distribution map of <italic><tp:taxon-name><tp:taxon-name-part taxon-name-part-type="genus" reg="Corispermum">Corispermum</tp:taxon-name-part><tp:taxon-name-part taxon-name-part-type="species" reg="declinatum">declinatum</tp:taxon-name-part></tp:taxon-name></italic>.</p></caption><graphic xmlns:xlink="http://www.w3.org/1999/xlink" xlink:href="bdj-12-e121541-g035.png" position="float" id="oo_909482.png" orientation="portrait" xlink:type="simple"><uri content-type="original_file" xlink:type="simple">https://binary.pensoft.net/fig/909482</uri></graphic></fig></tp:treatment-sec><ref-list><ref id="B10428076"><element-citation xmlns:xlink="http://www.w3.org/1999/xlink" publication-type="chapter" xlink:type="simple"><person-group person-group-type="author"><name name-style="western"><surname>Iljin</surname><given-names>M. M.</given-names></name></person-group><year>1930</year><chapter-title>Chenopodiaceae</chapter-title><person-group person-group-type="editor"><name name-style="western"><surname>Fedtschenko</surname><given-names>B. A.</given-names></name></person-group><source>Flora of the South-East of the European part of the USSR</source><volume>Vol. 4</volume><publisher-name>Main Botanical Garden</publisher-name><publisher-loc>Leningrad</publisher-loc><size units="page">123-239</size><comment content-type="language">Russian</comment></element-citation></ref><ref id="B11100743"><element-citation xmlns:xlink="http://www.w3.org/1999/xlink" publication-type="book" xlink:type="simple"><person-group person-group-type="author"><name name-style="western"><surname>Ryabinina</surname><given-names>Z. N.</given-names></name></person-group><year>1998</year><source>Synopsis of the flora of Orenburg Region</source><publisher-name>Ural Branch, Russian Academy of Sciences</publisher-name><publisher-loc>Ekaterinburg</publisher-loc><size units="page">164</size><comment content-type="language">Russian</comment><isbn>5-7691-0833-9</isbn></element-citation></ref><ref id="B11100589"><element-citation xmlns:xlink="http://www.w3.org/1999/xlink" publication-type="chapter" xlink:type="simple"><person-group person-group-type="author"><name name-style="western"><surname>Knjazev</surname><given-names>M. S.</given-names></name></person-group><year>2009</year><chapter-title>Chenopodiaceae Vent.</chapter-title><person-group person-group-type="editor"><name name-style="western"><surname>Ryabinina</surname><given-names>Z. N.</given-names></name><name name-style="western"><surname>Knyazev</surname><given-names>M. S.</given-names></name></person-group><source>Manual of vascular plants of Orenburg Region</source><publisher-name>KMK Scientific Press</publisher-name><publisher-loc>Moscow</publisher-loc><size units="page">216-251</size><comment content-type="language">Russian</comment><isbn>978-5-87317-572-7</isbn></element-citation></ref></ref-list></tp:taxon-treatment>
