# Supplementary material for: Taxonomic inventory and distributions of Chenopodiaceae (Amaranthaceae s.l.) in Orenburg Region, Russia
Source: Biodivers Data J. 2024 Jun 14;12:e121541. doi: 10.3897/BDJ.12.e121541 (PMC11193052; doi:10.3897/BDJ.12.e121541)
Supplement: XML Treatment for Corispermum hyssopifolium [file BDJ.12.e121541-treatment34.xml]

<!DOCTYPE tp:taxon-treatment
  PUBLIC "-//TaxonX//DTD Taxonomic Treatment Publishing DTD v0 20100105//EN" "tax-treatment-NSO.dtd">
<tp:taxon-treatment xmlns:tp="http://www.plazi.org/taxpub"><tp:treatment-meta><mixed-citation publication-type="journal"><person-group><name><surname>Sukhorukov</surname><given-names>Alexander P.</given-names></name><name><surname>Kushunina</surname><given-names>Maria A.</given-names></name><name><surname>Stepanova</surname><given-names>Nina Yu.</given-names></name><name><surname>Kalmykova</surname><given-names>Olga G.</given-names></name><name><surname>Golovanov</surname><given-names>Yaroslav M.</given-names></name><name><surname>Sennikov</surname><given-names>Alexander N.</given-names></name></person-group><article-title>Taxonomic inventory and distributions of <tp:taxon-name><tp:taxon-name-part taxon-name-part-type="family">Chenopodiaceae</tp:taxon-name-part></tp:taxon-name> (<tp:taxon-name><tp:taxon-name-part taxon-name-part-type="family">Amaranthaceae</tp:taxon-name-part></tp:taxon-name> s.l.) in Orenburg Region, Russia</article-title><source>Biodivers Data J</source><day>14</day><month>06</month><year>2024</year><volume>12</volume><pub-id pub-id-type="doi">10.3897/BDJ.12.e121541</pub-id></mixed-citation></tp:treatment-meta><tp:nomenclature><tp:taxon-name>
              <object-id xmlns:xlink="http://www.w3.org/1999/xlink" content-type="arpha" xlink:type="simple">1ECFAC41-3D42-5B3C-B33C-8B8F5DEACFDB</object-id>
              <tp:taxon-name-part taxon-name-part-type="genus">Corispermum</tp:taxon-name-part>
              <tp:taxon-name-part taxon-name-part-type="species">hyssopifolium</tp:taxon-name-part>
              <object-id xmlns:xlink="http://www.w3.org/1999/xlink" xlink:type="simple" object-id-type="IPNI">urn:lsid:ipni.org:names:327166-2</object-id>
            </tp:taxon-name><tp:taxon-authority>L.</tp:taxon-authority><tp:nomenclature-citation-list><tp:nomenclature-citation><tp:taxon-name>
                  <tp:taxon-name-part taxon-name-part-type="species" reg="hyssopifolium"/>
                </tp:taxon-name><comment><bold><italic><tp:taxon-name><tp:taxon-name-part taxon-name-part-type="genus" reg="Corispermum">Corispermum</tp:taxon-name-part><tp:taxon-name-part taxon-name-part-type="species" reg="hyssopifolium">hyssopifolium</tp:taxon-name-part></tp:taxon-name></italic></bold> L., Sp. Pl. 1: 4 (1753).</comment></tp:nomenclature-citation></tp:nomenclature-citation-list></tp:nomenclature><tp:treatment-sec sec-type="Native status"><title>Native status</title><p>Native.</p></tp:treatment-sec><tp:treatment-sec sec-type="Conservation status"><title>Conservation status</title><p>Least Concern (LC).</p><p>EOO 4,000 km<sup>2</sup>, AOO 12 km<sup>2</sup>. Despite its rarity and limited occurrence, the species is not threatened. Its habitats are not under the risk of destruction or degradation and further records may be expected when the territory is better explored.</p></tp:treatment-sec><tp:treatment-sec sec-type="Distribution"><title>Distribution</title><p>Orenburg Region (western districts): Buzuluk, Sorochinsk Districts (Fig. <xref ref-type="fig" rid="F10488793">36</xref>).</p><p>Previous reports: <xref ref-type="bibr" rid="B10428076">Iljin (1930)</xref>, <xref ref-type="bibr" rid="B11100743">Ryabinina (1998)</xref>, <xref ref-type="bibr" rid="B11100589">Knjazev (2009)</xref>.</p><p>The species occurs on sands.</p><p>The species is distributed in Eastern Europe (south-eastern part), Western Siberia (southern part), Kazakhstan (north-western part).</p></tp:treatment-sec><tp:treatment-sec><!--Section generated to contain objects referenced in tp:taxon-treatment.--><fig id="F10488793" position="float" orientation="portrait"><object-id xmlns:xlink="http://www.w3.org/1999/xlink" content-type="arpha" xlink:type="simple">ABF35F36-9BEE-5A83-B8C2-03D3D929C92D</object-id><object-id xmlns:xlink="http://www.w3.org/1999/xlink" content-type="doi" xlink:type="simple">10.3897/BDJ.12.e121541.figure36</object-id><label>Figure 36.</label><caption><p>Distribution map of <italic><tp:taxon-name><tp:taxon-name-part taxon-name-part-type="genus" reg="Corispermum">Corispermum</tp:taxon-name-part><tp:taxon-name-part taxon-name-part-type="species" reg="hyssopifolium">hyssopifolium</tp:taxon-name-part></tp:taxon-name></italic>.</p></caption><graphic xmlns:xlink="http://www.w3.org/1999/xlink" xlink:href="bdj-12-e121541-g036.png" position="float" id="oo_909483.png" orientation="portrait" xlink:type="simple"><uri content-type="original_file" xlink:type="simple">https://binary.pensoft.net/fig/909483</uri></graphic></fig></tp:treatment-sec><ref-list><ref id="B10428076"><element-citation xmlns:xlink="http://www.w3.org/1999/xlink" publication-type="chapter" xlink:type="simple"><person-group person-group-type="author"><name name-style="western"><surname>Iljin</surname><given-names>M. M.</given-names></name></person-group><year>1930</year><chapter-title>Chenopodiaceae</chapter-title><person-group person-group-type="editor"><name name-style="western"><surname>Fedtschenko</surname><given-names>B. A.</given-names></name></person-group><source>Flora of the South-East of the European part of the USSR</source><volume>Vol. 4</volume><publisher-name>Main Botanical Garden</publisher-name><publisher-loc>Leningrad</publisher-loc><size units="page">123-239</size><comment content-type="language">Russian</comment></element-citation></ref><ref id="B11100743"><element-citation xmlns:xlink="http://www.w3.org/1999/xlink" publication-type="book" xlink:type="simple"><person-group person-group-type="author"><name name-style="western"><surname>Ryabinina</surname><given-names>Z. N.</given-names></name></person-group><year>1998</year><source>Synopsis of the flora of Orenburg Region</source><publisher-name>Ural Branch, Russian Academy of Sciences</publisher-name><publisher-loc>Ekaterinburg</publisher-loc><size units="page">164</size><comment content-type="language">Russian</comment><isbn>5-7691-0833-9</isbn></element-citation></ref><ref id="B11100589"><element-citation xmlns:xlink="http://www.w3.org/1999/xlink" publication-type="chapter" xlink:type="simple"><person-group person-group-type="author"><name name-style="western"><surname>Knjazev</surname><given-names>M. S.</given-names></name></person-group><year>2009</year><chapter-title>Chenopodiaceae Vent.</chapter-title><person-group person-group-type="editor"><name name-style="western"><surname>Ryabinina</surname><given-names>Z. N.</given-names></name><name name-style="western"><surname>Knyazev</surname><given-names>M. S.</given-names></name></person-group><source>Manual of vascular plants of Orenburg Region</source><publisher-name>KMK Scientific Press</publisher-name><publisher-loc>Moscow</publisher-loc><size units="page">216-251</size><comment content-type="language">Russian</comment><isbn>978-5-87317-572-7</isbn></element-citation></ref></ref-list></tp:taxon-treatment>
