# Supplementary material for: Taxonomic inventory and distributions of Chenopodiaceae (Amaranthaceae s.l.) in Orenburg Region, Russia
Source: Biodivers Data J. 2024 Jun 14;12:e121541. doi: 10.3897/BDJ.12.e121541 (PMC11193052; doi:10.3897/BDJ.12.e121541)
Supplement: XML Treatment for Bassia hyssopifolia [file BDJ.12.e121541-treatment49.xml]

<!DOCTYPE tp:taxon-treatment
  PUBLIC "-//TaxonX//DTD Taxonomic Treatment Publishing DTD v0 20100105//EN" "tax-treatment-NSO.dtd">
<tp:taxon-treatment xmlns:tp="http://www.plazi.org/taxpub"><tp:treatment-meta><mixed-citation publication-type="journal"><person-group><name><surname>Sukhorukov</surname><given-names>Alexander P.</given-names></name><name><surname>Kushunina</surname><given-names>Maria A.</given-names></name><name><surname>Stepanova</surname><given-names>Nina Yu.</given-names></name><name><surname>Kalmykova</surname><given-names>Olga G.</given-names></name><name><surname>Golovanov</surname><given-names>Yaroslav M.</given-names></name><name><surname>Sennikov</surname><given-names>Alexander N.</given-names></name></person-group><article-title>Taxonomic inventory and distributions of <tp:taxon-name><tp:taxon-name-part taxon-name-part-type="family">Chenopodiaceae</tp:taxon-name-part></tp:taxon-name> (<tp:taxon-name><tp:taxon-name-part taxon-name-part-type="family">Amaranthaceae</tp:taxon-name-part></tp:taxon-name> s.l.) in Orenburg Region, Russia</article-title><source>Biodivers Data J</source><day>14</day><month>06</month><year>2024</year><volume>12</volume><pub-id pub-id-type="doi">10.3897/BDJ.12.e121541</pub-id></mixed-citation></tp:treatment-meta><tp:nomenclature><tp:taxon-name>
              <object-id xmlns:xlink="http://www.w3.org/1999/xlink" content-type="arpha" xlink:type="simple">C83E2787-4822-59FD-B0FA-E23EAD5755C4</object-id>
              <tp:taxon-name-part taxon-name-part-type="genus">Bassia</tp:taxon-name-part>
              <tp:taxon-name-part taxon-name-part-type="species">hyssopifolia</tp:taxon-name-part>
              <object-id xmlns:xlink="http://www.w3.org/1999/xlink" xlink:type="simple" object-id-type="IPNI">urn:lsid:ipni.org:names:29802-2</object-id>
            </tp:taxon-name><tp:taxon-authority>(Pall.) Kuntze</tp:taxon-authority><tp:nomenclature-citation-list><tp:nomenclature-citation><tp:taxon-name>
                  <tp:taxon-name-part taxon-name-part-type="species" reg="hyssopifolia"/>
                </tp:taxon-name><comment><bold><italic><tp:taxon-name><tp:taxon-name-part taxon-name-part-type="genus" reg="Bassia">Bassia</tp:taxon-name-part><tp:taxon-name-part taxon-name-part-type="species" reg="hyssopifolia">hyssopifolia</tp:taxon-name-part></tp:taxon-name></italic></bold> (Pall.) Kuntze, Rev. Gen. Pl. 2: 547 (1891) ≡ <italic><tp:taxon-name><tp:taxon-name-part taxon-name-part-type="genus" reg="Salsola">Salsola</tp:taxon-name-part><tp:taxon-name-part taxon-name-part-type="species" reg="hyssopifolia">hyssopifolia</tp:taxon-name-part></tp:taxon-name></italic> Pall., Reise 1: 491 (1771).</comment></tp:nomenclature-citation></tp:nomenclature-citation-list></tp:nomenclature><tp:treatment-sec sec-type="Native status"><title>Native status</title><p>Native.</p></tp:treatment-sec><tp:treatment-sec sec-type="Conservation status"><title>Conservation status</title><p>Least Concern (LC).</p><p>The species is known from a single locality, in which it was collected twice during a long period (1955, 2016). The population seems to be healthy and out of immediate danger; no further details were reported by <xref ref-type="bibr" rid="B11137205">Golovanov et al. (2018)</xref> who visited the place.</p></tp:treatment-sec><tp:treatment-sec sec-type="Distribution"><title>Distribution</title><p>Orenburg Region: Svetlyi District (Fig. <xref ref-type="fig" rid="F10488841">51</xref>).</p><p>Previous reports: <xref ref-type="bibr" rid="B11100743">Ryabinina (1998)</xref>, <xref ref-type="bibr" rid="B11137205">Golovanov et al. (2018)</xref>.</p><p>The species occurs on saline substrates. It is very rare in the eastern part of the Region.</p><p>The species is distributed in Eastern Europe (south-eastern part), West Asia (southwards to Iraq and Saudi Arabia), Central Asia. It is known as a rare alien in the forest zone of Europe, in Australia, North and South America.</p></tp:treatment-sec><tp:treatment-sec><!--Section generated to contain objects referenced in tp:taxon-treatment.--><fig id="F10488841" position="float" orientation="portrait"><object-id xmlns:xlink="http://www.w3.org/1999/xlink" content-type="arpha" xlink:type="simple">E4E79DD4-ABFE-5579-ADE2-502BBF0D3980</object-id><object-id xmlns:xlink="http://www.w3.org/1999/xlink" content-type="doi" xlink:type="simple">10.3897/BDJ.12.e121541.figure51</object-id><label>Figure 51.</label><caption><p>Distribution map of <italic><tp:taxon-name><tp:taxon-name-part taxon-name-part-type="genus" reg="Bassia">Bassia</tp:taxon-name-part><tp:taxon-name-part taxon-name-part-type="species" reg="hyssopifolia">hyssopifolia</tp:taxon-name-part></tp:taxon-name></italic>.</p></caption><graphic xmlns:xlink="http://www.w3.org/1999/xlink" xlink:href="bdj-12-e121541-g051.png" position="float" id="oo_909498.png" orientation="portrait" xlink:type="simple"><uri content-type="original_file" xlink:type="simple">https://binary.pensoft.net/fig/909498</uri></graphic></fig></tp:treatment-sec><ref-list><ref id="B11137205"><element-citation xmlns:xlink="http://www.w3.org/1999/xlink" publication-type="article" xlink:type="simple"><person-group person-group-type="author"><name name-style="western"><surname>Golovanov</surname><given-names>Y. M.</given-names></name><name name-style="western"><surname>Knyazev</surname><given-names>M. S.</given-names></name><name name-style="western"><surname>Yamalov</surname><given-names>S. M.</given-names></name><name name-style="western"><surname>Korolyuk</surname><given-names>A. Y.</given-names></name><name name-style="western"><surname>Lebedeva</surname><given-names>M. V.</given-names></name></person-group><year>2018</year><article-title>New floristic records from the Orenburg region and some adjacent regions of Russia</article-title><source>Turczaninowia</source><volume>21</volume><issue>1</issue><fpage>131</fpage><lpage>143</lpage><comment content-type="language">Russian</comment><pub-id pub-id-type="doi">10.14258/turczaninowia.21.1.12</pub-id></element-citation></ref><ref id="B11100743"><element-citation xmlns:xlink="http://www.w3.org/1999/xlink" publication-type="book" xlink:type="simple"><person-group person-group-type="author"><name name-style="western"><surname>Ryabinina</surname><given-names>Z. N.</given-names></name></person-group><year>1998</year><source>Synopsis of the flora of Orenburg Region</source><publisher-name>Ural Branch, Russian Academy of Sciences</publisher-name><publisher-loc>Ekaterinburg</publisher-loc><size units="page">164</size><comment content-type="language">Russian</comment><isbn>5-7691-0833-9</isbn></element-citation></ref></ref-list></tp:taxon-treatment>
