# Supplementary material for: Taxonomic inventory and distributions of Chenopodiaceae (Amaranthaceae s.l.) in Orenburg Region, Russia
Source: Biodivers Data J. 2024 Jun 14;12:e121541. doi: 10.3897/BDJ.12.e121541 (PMC11193052; doi:10.3897/BDJ.12.e121541)
Supplement: XML Treatment for Nanophyton erinaceum [file BDJ.12.e121541-treatment59.xml]

<!DOCTYPE tp:taxon-treatment
  PUBLIC "-//TaxonX//DTD Taxonomic Treatment Publishing DTD v0 20100105//EN" "tax-treatment-NSO.dtd">
<tp:taxon-treatment xmlns:tp="http://www.plazi.org/taxpub"><tp:treatment-meta><mixed-citation publication-type="journal"><person-group><name><surname>Sukhorukov</surname><given-names>Alexander P.</given-names></name><name><surname>Kushunina</surname><given-names>Maria A.</given-names></name><name><surname>Stepanova</surname><given-names>Nina Yu.</given-names></name><name><surname>Kalmykova</surname><given-names>Olga G.</given-names></name><name><surname>Golovanov</surname><given-names>Yaroslav M.</given-names></name><name><surname>Sennikov</surname><given-names>Alexander N.</given-names></name></person-group><article-title>Taxonomic inventory and distributions of <tp:taxon-name><tp:taxon-name-part taxon-name-part-type="family">Chenopodiaceae</tp:taxon-name-part></tp:taxon-name> (<tp:taxon-name><tp:taxon-name-part taxon-name-part-type="family">Amaranthaceae</tp:taxon-name-part></tp:taxon-name> s.l.) in Orenburg Region, Russia</article-title><source>Biodivers Data J</source><day>14</day><month>06</month><year>2024</year><volume>12</volume><pub-id pub-id-type="doi">10.3897/BDJ.12.e121541</pub-id></mixed-citation></tp:treatment-meta><tp:nomenclature><tp:taxon-name>
              <object-id xmlns:xlink="http://www.w3.org/1999/xlink" content-type="arpha" xlink:type="simple">8E964E91-70AE-5EEE-97AB-1FC7F907852A</object-id>
              <tp:taxon-name-part taxon-name-part-type="genus">Nanophyton</tp:taxon-name-part>
              <tp:taxon-name-part taxon-name-part-type="species">erinaceum</tp:taxon-name-part>
              <object-id xmlns:xlink="http://www.w3.org/1999/xlink" xlink:type="simple" object-id-type="IPNI">urn:lsid:ipni.org:names:166172-1</object-id>
            </tp:taxon-name><tp:taxon-authority>(Pall.) Bunge</tp:taxon-authority><tp:nomenclature-citation-list><tp:nomenclature-citation><tp:taxon-name>
                  <tp:taxon-name-part taxon-name-part-type="species" reg="erinaceum"/>
                </tp:taxon-name><comment><bold><italic><tp:taxon-name><tp:taxon-name-part taxon-name-part-type="genus" reg="Nanophyton">Nanophyton</tp:taxon-name-part><tp:taxon-name-part taxon-name-part-type="species" reg="erinaceum">erinaceum</tp:taxon-name-part></tp:taxon-name></italic></bold> (Pall.) Bunge, Mém. Ac. Sci. Petersb., ser. 7, 4(11): 51 (1862) ≡ <italic><tp:taxon-name><tp:taxon-name-part taxon-name-part-type="genus" reg="Polycnemum">Polycnemum</tp:taxon-name-part><tp:taxon-name-part taxon-name-part-type="species" reg="erinaceum">erinaceum</tp:taxon-name-part></tp:taxon-name></italic> Pall., Ill. Pl.: 58 (1803).</comment></tp:nomenclature-citation><tp:nomenclature-citation><tp:taxon-name>
                  <tp:taxon-name-part taxon-name-part-type="genus" reg="Nanophyton"/>
                  <tp:taxon-name-part taxon-name-part-type="species" reg="erinaceum"/>
                </tp:taxon-name><comment>The species was originally described from Orenburg Region.</comment></tp:nomenclature-citation></tp:nomenclature-citation-list></tp:nomenclature><tp:treatment-sec sec-type="Native status"><title>Native status</title><p>Native.</p></tp:treatment-sec><tp:treatment-sec sec-type="Conservation status"><title>Conservation status</title><p>Vulnerable (VU): A3(d), C1. Currently under protection, category 3 (<xref ref-type="bibr" rid="B11111957">Belov 2019</xref>).</p><p>EOO 28,600 km<sup>2</sup>, AOO 76 km<sup>2</sup>. The species was protected because of its rarity on the northern margin of the species distribution and because of the vulnerability of its habitats (limestone and other calcareous deposits are actively developed) (<xref ref-type="bibr" rid="B11136253">Ryabinina 1995</xref>). Its currently known distribution is much more extensive than previously believed (<xref ref-type="bibr" rid="B11111957">Belov 2019</xref>), but the limited size of its populations and the vulnerability of its habitats to anthropogenic pressure suggest that its protection status is appropriate.</p></tp:treatment-sec><tp:treatment-sec sec-type="Distribution"><title>Distribution</title><p>Orenburg Region (southern districts): Akbulak, Belyaevka, Dombarovka, Gai, Novoorsk, Orenburg, Sol'-Iletsk, Yasnyi Districts, Orsk Town (Fig. <xref ref-type="fig" rid="F10488861">61</xref>).</p><p>Previous reports: <xref ref-type="bibr" rid="B10428076">Iljin (1930)</xref>, <xref ref-type="bibr" rid="B11100743">Ryabinina (1998)</xref>, <xref ref-type="bibr" rid="B11100589">Knjazev (2009)</xref>.</p><p>The species occurs in petrophytic steppes, on chalk and limestone. It has a restricted distribution in the Region.</p><p>The species is distributed in Eastern Europe (south-eastern part), Kazakhstan, western China. In Russia, the species occurs only in Orenburg Region.</p></tp:treatment-sec><tp:treatment-sec><!--Section generated to contain objects referenced in tp:taxon-treatment.--><fig id="F10488861" position="float" orientation="portrait"><object-id xmlns:xlink="http://www.w3.org/1999/xlink" content-type="arpha" xlink:type="simple">3A629D58-6F59-58F4-A0DF-8D9A2A3EF849</object-id><object-id xmlns:xlink="http://www.w3.org/1999/xlink" content-type="doi" xlink:type="simple">10.3897/BDJ.12.e121541.figure61</object-id><label>Figure 61.</label><caption><p>Distribution map of <italic><tp:taxon-name><tp:taxon-name-part taxon-name-part-type="genus" reg="Nanophyton">Nanophyton</tp:taxon-name-part><tp:taxon-name-part taxon-name-part-type="species" reg="erinaceum">erinaceum</tp:taxon-name-part></tp:taxon-name></italic>.</p></caption><graphic xmlns:xlink="http://www.w3.org/1999/xlink" xlink:href="bdj-12-e121541-g061.png" position="float" id="oo_909508.png" orientation="portrait" xlink:type="simple"><uri content-type="original_file" xlink:type="simple">https://binary.pensoft.net/fig/909508</uri></graphic></fig></tp:treatment-sec><ref-list><ref id="B11111957"><element-citation xmlns:xlink="http://www.w3.org/1999/xlink" publication-type="book" xlink:type="simple"><person-group person-group-type="author"><name name-style="western"><surname>Belov</surname><given-names>V. S.</given-names></name></person-group><year>2019</year><source>Red Data Book of Orenburg Region</source><publisher-name>Mir Publishers</publisher-name><publisher-loc>Voronezh</publisher-loc><size units="page">488</size><comment content-type="language">Russian</comment><isbn>978-5-6043912-9-7</isbn></element-citation></ref><ref id="B11136253"><element-citation xmlns:xlink="http://www.w3.org/1999/xlink" publication-type="book" xlink:type="simple"><person-group person-group-type="author"><name name-style="western"><surname>Ryabinina</surname><given-names>Z. N.</given-names></name></person-group><year>1995</year><source>Rare plants of Orenburg Region and their protection</source><publisher-name>Science Publishers</publisher-name><publisher-loc>Orenburg</publisher-loc><size units="page">105</size><comment content-type="language">Russian</comment><isbn>5-02-007441-1</isbn></element-citation></ref><ref id="B10428076"><element-citation xmlns:xlink="http://www.w3.org/1999/xlink" publication-type="chapter" xlink:type="simple"><person-group person-group-type="author"><name name-style="western"><surname>Iljin</surname><given-names>M. M.</given-names></name></person-group><year>1930</year><chapter-title>Chenopodiaceae</chapter-title><person-group person-group-type="editor"><name name-style="western"><surname>Fedtschenko</surname><given-names>B. A.</given-names></name></person-group><source>Flora of the South-East of the European part of the USSR</source><volume>Vol. 4</volume><publisher-name>Main Botanical Garden</publisher-name><publisher-loc>Leningrad</publisher-loc><size units="page">123-239</size><comment content-type="language">Russian</comment></element-citation></ref><ref id="B11100743"><element-citation xmlns:xlink="http://www.w3.org/1999/xlink" publication-type="book" xlink:type="simple"><person-group person-group-type="author"><name name-style="western"><surname>Ryabinina</surname><given-names>Z. N.</given-names></name></person-group><year>1998</year><source>Synopsis of the flora of Orenburg Region</source><publisher-name>Ural Branch, Russian Academy of Sciences</publisher-name><publisher-loc>Ekaterinburg</publisher-loc><size units="page">164</size><comment content-type="language">Russian</comment><isbn>5-7691-0833-9</isbn></element-citation></ref><ref id="B11100589"><element-citation xmlns:xlink="http://www.w3.org/1999/xlink" publication-type="chapter" xlink:type="simple"><person-group person-group-type="author"><name name-style="western"><surname>Knjazev</surname><given-names>M. S.</given-names></name></person-group><year>2009</year><chapter-title>Chenopodiaceae Vent.</chapter-title><person-group person-group-type="editor"><name name-style="western"><surname>Ryabinina</surname><given-names>Z. N.</given-names></name><name name-style="western"><surname>Knyazev</surname><given-names>M. S.</given-names></name></person-group><source>Manual of vascular plants of Orenburg Region</source><publisher-name>KMK Scientific Press</publisher-name><publisher-loc>Moscow</publisher-loc><size units="page">216-251</size><comment content-type="language">Russian</comment><isbn>978-5-87317-572-7</isbn></element-citation></ref></ref-list></tp:taxon-treatment>
