# Supplementary material for: Taxonomic inventory and distributions of Chenopodiaceae (Amaranthaceae s.l.) in Orenburg Region, Russia
Source: Biodivers Data J. 2024 Jun 14;12:e121541. doi: 10.3897/BDJ.12.e121541 (PMC11193052; doi:10.3897/BDJ.12.e121541)
Supplement: XML Treatment for Petrosimonia brachyphylla [file BDJ.12.e121541-treatment61.xml]

<!DOCTYPE tp:taxon-treatment
  PUBLIC "-//TaxonX//DTD Taxonomic Treatment Publishing DTD v0 20100105//EN" "tax-treatment-NSO.dtd">
<tp:taxon-treatment xmlns:tp="http://www.plazi.org/taxpub"><tp:treatment-meta><mixed-citation publication-type="journal"><person-group><name><surname>Sukhorukov</surname><given-names>Alexander P.</given-names></name><name><surname>Kushunina</surname><given-names>Maria A.</given-names></name><name><surname>Stepanova</surname><given-names>Nina Yu.</given-names></name><name><surname>Kalmykova</surname><given-names>Olga G.</given-names></name><name><surname>Golovanov</surname><given-names>Yaroslav M.</given-names></name><name><surname>Sennikov</surname><given-names>Alexander N.</given-names></name></person-group><article-title>Taxonomic inventory and distributions of <tp:taxon-name><tp:taxon-name-part taxon-name-part-type="family">Chenopodiaceae</tp:taxon-name-part></tp:taxon-name> (<tp:taxon-name><tp:taxon-name-part taxon-name-part-type="family">Amaranthaceae</tp:taxon-name-part></tp:taxon-name> s.l.) in Orenburg Region, Russia</article-title><source>Biodivers Data J</source><day>14</day><month>06</month><year>2024</year><volume>12</volume><pub-id pub-id-type="doi">10.3897/BDJ.12.e121541</pub-id></mixed-citation></tp:treatment-meta><tp:nomenclature><tp:taxon-name>
              <object-id xmlns:xlink="http://www.w3.org/1999/xlink" content-type="arpha" xlink:type="simple">03E5C87D-1F6B-5729-A357-F4960C8C9465</object-id>
              <tp:taxon-name-part taxon-name-part-type="genus">Petrosimonia</tp:taxon-name-part>
              <tp:taxon-name-part taxon-name-part-type="species">brachyphylla</tp:taxon-name-part>
              <object-id xmlns:xlink="http://www.w3.org/1999/xlink" xlink:type="simple" object-id-type="IPNI">urn:lsid:ipni.org:names:166360-1</object-id>
            </tp:taxon-name><tp:taxon-authority>(Bunge) Iljin</tp:taxon-authority><tp:nomenclature-citation-list><tp:nomenclature-citation><tp:taxon-name>
                  <tp:taxon-name-part taxon-name-part-type="species" reg="brachyphylla"/>
                </tp:taxon-name><comment><bold><italic><tp:taxon-name><tp:taxon-name-part taxon-name-part-type="genus" reg="Petrosimonia">Petrosimonia</tp:taxon-name-part><tp:taxon-name-part taxon-name-part-type="species" reg="brachyphylla">brachyphylla</tp:taxon-name-part></tp:taxon-name></italic></bold> (Bunge) Iljin, Materialy Komissii Exped. Issledovaniy Akad. Nauk 26(2): 282 (1930) ≡ <tp:taxon-name><tp:taxon-name-part taxon-name-part-type="genus" reg="Petrosimonia">Petrosimonia</tp:taxon-name-part><tp:taxon-name-part taxon-name-part-type="species" reg="crassifolia">crassifolia</tp:taxon-name-part><tp:taxon-name-part taxon-name-part-type="infraspecific-rank">var.</tp:taxon-name-part><tp:taxon-name-part taxon-name-part-type="variety" reg="brachyphylla">brachyphylla</tp:taxon-name-part></tp:taxon-name> Bunge, Mém. Acad. Imp. Sci. Saint-Pétersbourg, Sér. 7, 4(11): 56 (1862).</comment></tp:nomenclature-citation></tp:nomenclature-citation-list></tp:nomenclature><tp:treatment-sec sec-type="Native status"><title>Native status</title><p>Native.</p></tp:treatment-sec><tp:treatment-sec sec-type="Conservation status"><title>Conservation status</title><p>Least Concern (LC).</p><p>EOO 6,400 km<sup>2</sup>, AOO 16 km<sup>2</sup>. The species is rare in the region, but not immediately threatened.</p></tp:treatment-sec><tp:treatment-sec sec-type="Distribution"><title>Distribution</title><p>Orenburg Region: Belyaevka, Gai, Saraktash, Svetlyi Districts (Fig. <xref ref-type="fig" rid="F10488865">63</xref>).</p><p>Previous reports: <xref ref-type="bibr" rid="B11110599">Mavrodiev and Sukhorukov (2000)</xref>, <xref ref-type="bibr" rid="B11100589">Knjazev (2009)</xref>.</p><p>The species occurs on saline lands. It is rare in the Region.</p><p>The species is distributed in Eastern Europe (south-eastern part), Kazakhstan, western China.</p></tp:treatment-sec><tp:treatment-sec><!--Section generated to contain objects referenced in tp:taxon-treatment.--><fig id="F10488865" position="float" orientation="portrait"><object-id xmlns:xlink="http://www.w3.org/1999/xlink" content-type="arpha" xlink:type="simple">70475CDC-2F33-592D-9444-F453A79B7121</object-id><object-id xmlns:xlink="http://www.w3.org/1999/xlink" content-type="doi" xlink:type="simple">10.3897/BDJ.12.e121541.figure63</object-id><label>Figure 63.</label><caption><p>Distribution map of <italic><tp:taxon-name><tp:taxon-name-part taxon-name-part-type="genus" reg="Petrosimonia">Petrosimonia</tp:taxon-name-part><tp:taxon-name-part taxon-name-part-type="species" reg="brachyphylla">brachyphylla</tp:taxon-name-part></tp:taxon-name></italic>.</p></caption><graphic xmlns:xlink="http://www.w3.org/1999/xlink" xlink:href="bdj-12-e121541-g063.png" position="float" id="oo_909510.png" orientation="portrait" xlink:type="simple"><uri content-type="original_file" xlink:type="simple">https://binary.pensoft.net/fig/909510</uri></graphic></fig></tp:treatment-sec><ref-list><ref id="B11110599"><element-citation xmlns:xlink="http://www.w3.org/1999/xlink" publication-type="article" xlink:type="simple"><person-group person-group-type="author"><name name-style="western"><surname>Mavrodiev</surname><given-names>E. V.</given-names></name><name name-style="western"><surname>Sukhorukov</surname><given-names>A. P.</given-names></name></person-group><year>2000</year><article-title>Notes on new, rare and critical taxa in the south-east of European Russia</article-title><source>Botanicheskii Zhurnal</source><volume>85</volume><issue>3</issue><fpage>138</fpage><lpage>143</lpage><comment content-type="language">Russian</comment></element-citation></ref><ref id="B11100589"><element-citation xmlns:xlink="http://www.w3.org/1999/xlink" publication-type="chapter" xlink:type="simple"><person-group person-group-type="author"><name name-style="western"><surname>Knjazev</surname><given-names>M. S.</given-names></name></person-group><year>2009</year><chapter-title>Chenopodiaceae Vent.</chapter-title><person-group person-group-type="editor"><name name-style="western"><surname>Ryabinina</surname><given-names>Z. N.</given-names></name><name name-style="western"><surname>Knyazev</surname><given-names>M. S.</given-names></name></person-group><source>Manual of vascular plants of Orenburg Region</source><publisher-name>KMK Scientific Press</publisher-name><publisher-loc>Moscow</publisher-loc><size units="page">216-251</size><comment content-type="language">Russian</comment><isbn>978-5-87317-572-7</isbn></element-citation></ref></ref-list></tp:taxon-treatment>
