# Supplementary material for: Taxonomic inventory and distributions of Chenopodiaceae (Amaranthaceae s.l.) in Orenburg Region, Russia
Source: Biodivers Data J. 2024 Jun 14;12:e121541. doi: 10.3897/BDJ.12.e121541 (PMC11193052; doi:10.3897/BDJ.12.e121541)
Supplement: XML Treatment for Petrosimonia triandra [file BDJ.12.e121541-treatment64.xml]

<!DOCTYPE tp:taxon-treatment
  PUBLIC "-//TaxonX//DTD Taxonomic Treatment Publishing DTD v0 20100105//EN" "tax-treatment-NSO.dtd">
<tp:taxon-treatment xmlns:tp="http://www.plazi.org/taxpub"><tp:treatment-meta><mixed-citation publication-type="journal"><person-group><name><surname>Sukhorukov</surname><given-names>Alexander P.</given-names></name><name><surname>Kushunina</surname><given-names>Maria A.</given-names></name><name><surname>Stepanova</surname><given-names>Nina Yu.</given-names></name><name><surname>Kalmykova</surname><given-names>Olga G.</given-names></name><name><surname>Golovanov</surname><given-names>Yaroslav M.</given-names></name><name><surname>Sennikov</surname><given-names>Alexander N.</given-names></name></person-group><article-title>Taxonomic inventory and distributions of <tp:taxon-name><tp:taxon-name-part taxon-name-part-type="family">Chenopodiaceae</tp:taxon-name-part></tp:taxon-name> (<tp:taxon-name><tp:taxon-name-part taxon-name-part-type="family">Amaranthaceae</tp:taxon-name-part></tp:taxon-name> s.l.) in Orenburg Region, Russia</article-title><source>Biodivers Data J</source><day>14</day><month>06</month><year>2024</year><volume>12</volume><pub-id pub-id-type="doi">10.3897/BDJ.12.e121541</pub-id></mixed-citation></tp:treatment-meta><tp:nomenclature><tp:taxon-name>
              <object-id xmlns:xlink="http://www.w3.org/1999/xlink" content-type="arpha" xlink:type="simple">C64F11DE-18FA-5E3C-BB6C-C7A2BF08A144</object-id>
              <tp:taxon-name-part taxon-name-part-type="genus">Petrosimonia</tp:taxon-name-part>
              <tp:taxon-name-part taxon-name-part-type="species">triandra</tp:taxon-name-part>
              <object-id xmlns:xlink="http://www.w3.org/1999/xlink" xlink:type="simple" object-id-type="IPNI">urn:lsid:ipni.org:names:166376-1</object-id>
            </tp:taxon-name><tp:taxon-authority>(Pall.) Simonk.</tp:taxon-authority><tp:nomenclature-citation-list><tp:nomenclature-citation><tp:taxon-name>
                  <tp:taxon-name-part taxon-name-part-type="species" reg="triandra"/>
                </tp:taxon-name><comment><bold><italic><tp:taxon-name><tp:taxon-name-part taxon-name-part-type="genus" reg="Petrosimonia">Petrosimonia</tp:taxon-name-part><tp:taxon-name-part taxon-name-part-type="species" reg="triandra">triandra</tp:taxon-name-part></tp:taxon-name></italic></bold> (Pall.) Simonk., Enum. Pl. Transsilv.: 466 (1866) ≡ <italic><tp:taxon-name><tp:taxon-name-part taxon-name-part-type="genus" reg="Polycnemum">Polycnemum</tp:taxon-name-part><tp:taxon-name-part taxon-name-part-type="species" reg="triandrum">triandrum</tp:taxon-name-part></tp:taxon-name></italic> Pall., Reise 1: 483 (1771).</comment></tp:nomenclature-citation><tp:nomenclature-citation><tp:taxon-name>
                  <tp:taxon-name-part taxon-name-part-type="genus" reg="Polycnemum"/>
                  <tp:taxon-name-part taxon-name-part-type="species" reg="volvox"/>
                </tp:taxon-name><comment>= <italic><tp:taxon-name><tp:taxon-name-part taxon-name-part-type="genus" reg="Polycnemum">Polycnemum</tp:taxon-name-part><tp:taxon-name-part taxon-name-part-type="species" reg="volvox">volvox</tp:taxon-name-part></tp:taxon-name></italic> Pall., Ill. Pl.: 60 (1803) ≡ <italic><tp:taxon-name><tp:taxon-name-part taxon-name-part-type="genus" reg="Petrosimonia">Petrosimonia</tp:taxon-name-part><tp:taxon-name-part taxon-name-part-type="species" reg="volvox">volvox</tp:taxon-name-part></tp:taxon-name></italic> (Pall.) Bunge, Anabas. Rev.: 54 (1862).</comment></tp:nomenclature-citation></tp:nomenclature-citation-list></tp:nomenclature><tp:treatment-sec sec-type="Native status"><title>Native status</title><p>Native.</p></tp:treatment-sec><tp:treatment-sec sec-type="Conservation status"><title>Conservation status</title><p>Least Concern (LC).</p><p>EOO 34,700 km<sup>2</sup>, AOO 44 km<sup>2</sup>. The species is common in the southern part of the territory and shows no decline.</p><p>The species is currenty listed as legally protected in Orenburg Region (category 2) because of its presumed rarity and restricted distribution (four localities were known at the time) (<xref ref-type="bibr" rid="B11111957">Belov 2019</xref>). According to our data, the species is widely distributed in the southern part of Orenburg Region and its wider occurrence is expected. No legal protection is needed.</p></tp:treatment-sec><tp:treatment-sec sec-type="Distribution"><title>Distribution</title><p>Orenburg Region: Adamovka, Belyaevka, Gai, Kurmanaevka, Kuvandyk, Pervomaiskii, Sol'-Iletsk, Svetlyi Districts (Fig. <xref ref-type="fig" rid="F10488871">66</xref>).</p><p>Previous reports: <xref ref-type="bibr" rid="B11100589">Knjazev (2009)</xref>.</p><p>The species occurs in steppes and on saline lands. It is common in the southern part of the Region.</p><p>The species is distributed in Central, South and Eastern Europe, the Caucasus, western Iran, Central Asia (Kazakhstan).</p></tp:treatment-sec><tp:treatment-sec><!--Section generated to contain objects referenced in tp:taxon-treatment.--><fig id="F10488871" position="float" orientation="portrait"><object-id xmlns:xlink="http://www.w3.org/1999/xlink" content-type="arpha" xlink:type="simple">72E54A45-5697-564A-BD7C-CA595059701B</object-id><object-id xmlns:xlink="http://www.w3.org/1999/xlink" content-type="doi" xlink:type="simple">10.3897/BDJ.12.e121541.figure66</object-id><label>Figure 66.</label><caption><p>Distribution map of <italic><tp:taxon-name><tp:taxon-name-part taxon-name-part-type="genus" reg="Petrosimonia">Petrosimonia</tp:taxon-name-part><tp:taxon-name-part taxon-name-part-type="species" reg="triandra">triandra</tp:taxon-name-part></tp:taxon-name></italic>, confirmed (points) and projected (shade) occurrence.</p></caption><graphic xmlns:xlink="http://www.w3.org/1999/xlink" xlink:href="bdj-12-e121541-g066.png" position="float" id="oo_909513.png" orientation="portrait" xlink:type="simple"><uri content-type="original_file" xlink:type="simple">https://binary.pensoft.net/fig/909513</uri></graphic></fig></tp:treatment-sec><ref-list><ref id="B11111957"><element-citation xmlns:xlink="http://www.w3.org/1999/xlink" publication-type="book" xlink:type="simple"><person-group person-group-type="author"><name name-style="western"><surname>Belov</surname><given-names>V. S.</given-names></name></person-group><year>2019</year><source>Red Data Book of Orenburg Region</source><publisher-name>Mir Publishers</publisher-name><publisher-loc>Voronezh</publisher-loc><size units="page">488</size><comment content-type="language">Russian</comment><isbn>978-5-6043912-9-7</isbn></element-citation></ref><ref id="B11100589"><element-citation xmlns:xlink="http://www.w3.org/1999/xlink" publication-type="chapter" xlink:type="simple"><person-group person-group-type="author"><name name-style="western"><surname>Knjazev</surname><given-names>M. S.</given-names></name></person-group><year>2009</year><chapter-title>Chenopodiaceae Vent.</chapter-title><person-group person-group-type="editor"><name name-style="western"><surname>Ryabinina</surname><given-names>Z. N.</given-names></name><name name-style="western"><surname>Knyazev</surname><given-names>M. S.</given-names></name></person-group><source>Manual of vascular plants of Orenburg Region</source><publisher-name>KMK Scientific Press</publisher-name><publisher-loc>Moscow</publisher-loc><size units="page">216-251</size><comment content-type="language">Russian</comment><isbn>978-5-87317-572-7</isbn></element-citation></ref></ref-list></tp:taxon-treatment>
