# Supplementary material for: Taxonomic inventory and distributions of Chenopodiaceae (Amaranthaceae s.l.) in Orenburg Region, Russia
Source: Biodivers Data J. 2024 Jun 14;12:e121541. doi: 10.3897/BDJ.12.e121541 (PMC11193052; doi:10.3897/BDJ.12.e121541)
Supplement: XML Treatment for Anabasis cretacea [file BDJ.12.e121541-treatment66.xml]

<!DOCTYPE tp:taxon-treatment
  PUBLIC "-//TaxonX//DTD Taxonomic Treatment Publishing DTD v0 20100105//EN" "tax-treatment-NSO.dtd">
<tp:taxon-treatment xmlns:tp="http://www.plazi.org/taxpub"><tp:treatment-meta><mixed-citation publication-type="journal"><person-group><name><surname>Sukhorukov</surname><given-names>Alexander P.</given-names></name><name><surname>Kushunina</surname><given-names>Maria A.</given-names></name><name><surname>Stepanova</surname><given-names>Nina Yu.</given-names></name><name><surname>Kalmykova</surname><given-names>Olga G.</given-names></name><name><surname>Golovanov</surname><given-names>Yaroslav M.</given-names></name><name><surname>Sennikov</surname><given-names>Alexander N.</given-names></name></person-group><article-title>Taxonomic inventory and distributions of <tp:taxon-name><tp:taxon-name-part taxon-name-part-type="family">Chenopodiaceae</tp:taxon-name-part></tp:taxon-name> (<tp:taxon-name><tp:taxon-name-part taxon-name-part-type="family">Amaranthaceae</tp:taxon-name-part></tp:taxon-name> s.l.) in Orenburg Region, Russia</article-title><source>Biodivers Data J</source><day>14</day><month>06</month><year>2024</year><volume>12</volume><pub-id pub-id-type="doi">10.3897/BDJ.12.e121541</pub-id></mixed-citation></tp:treatment-meta><tp:nomenclature><tp:taxon-name>
              <object-id xmlns:xlink="http://www.w3.org/1999/xlink" content-type="arpha" xlink:type="simple">FB46C7E8-C7C6-56D9-A028-146E8517B7FC</object-id>
              <tp:taxon-name-part taxon-name-part-type="genus">Anabasis</tp:taxon-name-part>
              <tp:taxon-name-part taxon-name-part-type="species">cretacea</tp:taxon-name-part>
              <object-id xmlns:xlink="http://www.w3.org/1999/xlink" xlink:type="simple" object-id-type="IPNI">urn:lsid:ipni.org:names:163406-1</object-id>
            </tp:taxon-name><tp:taxon-authority>Pall.</tp:taxon-authority><tp:nomenclature-citation-list><tp:nomenclature-citation><tp:taxon-name>
                  <tp:taxon-name-part taxon-name-part-type="species" reg="cretacea"/>
                </tp:taxon-name><comment><bold><italic><tp:taxon-name><tp:taxon-name-part taxon-name-part-type="genus" reg="Anabasis">Anabasis</tp:taxon-name-part><tp:taxon-name-part taxon-name-part-type="species" reg="cretacea">cretacea</tp:taxon-name-part></tp:taxon-name></italic></bold> Pall., Reise 1: 493 (1771).</comment></tp:nomenclature-citation></tp:nomenclature-citation-list></tp:nomenclature><tp:treatment-sec sec-type="Native status"><title>Native status</title><p>Native.</p></tp:treatment-sec><tp:treatment-sec sec-type="Conservation status"><title>Conservation status</title><p>Vulnerable (VU): A3(d), C1. Currently under protection, category 3 (<xref ref-type="bibr" rid="B11111957">Belov 2019</xref>).</p><p>EOO 44,800 km<sup>2</sup>, AOO 16 km<sup>2</sup>. Before the recent period of the botanical exploration, the species was known in three districts only and considered to have a limited distribution in Orenburg Region (<xref ref-type="bibr" rid="B11100743">Ryabinina 1998</xref>). Since then, further localities were discovered (<xref ref-type="bibr" rid="B11137205">Golovanov et al. 2018</xref>) and the distribution mapped here is even greater.</p><p>The species occurs exclusively on open calcareous substrates (chalk, limestone, marl, gypsaceous denudations) in small populations (<xref ref-type="bibr" rid="B11100743">Ryabinina 1998</xref>, <xref ref-type="bibr" rid="B11111957">Belov 2019</xref>). Although no apparent large-scale decline of its populations was observed, its habitats are fragile and require legal protection because of their being susceptible to anthropogenic pressure (by visiting and pasturing) and destruction by mining, which assumes projected decline of its populations in the absence of protection. Similarly, the species is protected in the neighbouring territories: Bashkortostan (<xref ref-type="bibr" rid="B11151441">Martynenko 2021</xref>) and Chelyabinsk Region (<xref ref-type="bibr" rid="B11151403">Lagunov 2017</xref>).</p></tp:treatment-sec><tp:treatment-sec sec-type="Distribution"><title>Distribution</title><p>Orenburg Region: Akbulak, Belyaevka, Dombarovka, Gai, Novoorsk, Sol'-Iletsk, Yasnyi Districts, Orsk Town (Fig. <xref ref-type="fig" rid="F10488875">68</xref>).</p><p>Previous reports: <xref ref-type="bibr" rid="B11100743">Ryabinina (1998)</xref>, <xref ref-type="bibr" rid="B11100589">Knjazev (2009)</xref>.</p><p>The species occurs in petrophytic steppes, on limestone. It has a limited distribution in the Region.</p><p>The species is distributed in Eastern Europe (south-eastern part), Siberia (south-western part), Kazakhstan, western China (Xinjiang).</p></tp:treatment-sec><tp:treatment-sec><!--Section generated to contain objects referenced in tp:taxon-treatment.--><fig id="F10488875" position="float" orientation="portrait"><object-id xmlns:xlink="http://www.w3.org/1999/xlink" content-type="arpha" xlink:type="simple">BE48A64E-AF71-543E-91E9-1E20CDA38B4A</object-id><object-id xmlns:xlink="http://www.w3.org/1999/xlink" content-type="doi" xlink:type="simple">10.3897/BDJ.12.e121541.figure68</object-id><label>Figure 68.</label><caption><p>Distribution map of <italic><tp:taxon-name><tp:taxon-name-part taxon-name-part-type="genus" reg="Anabasis">Anabasis</tp:taxon-name-part><tp:taxon-name-part taxon-name-part-type="species" reg="cretacea">cretacea</tp:taxon-name-part></tp:taxon-name></italic>.</p></caption><graphic xmlns:xlink="http://www.w3.org/1999/xlink" xlink:href="bdj-12-e121541-g068.png" position="float" id="oo_909517.png" orientation="portrait" xlink:type="simple"><uri content-type="original_file" xlink:type="simple">https://binary.pensoft.net/fig/909517</uri></graphic></fig></tp:treatment-sec><ref-list><ref id="B11111957"><element-citation xmlns:xlink="http://www.w3.org/1999/xlink" publication-type="book" xlink:type="simple"><person-group person-group-type="author"><name name-style="western"><surname>Belov</surname><given-names>V. S.</given-names></name></person-group><year>2019</year><source>Red Data Book of Orenburg Region</source><publisher-name>Mir Publishers</publisher-name><publisher-loc>Voronezh</publisher-loc><size units="page">488</size><comment content-type="language">Russian</comment><isbn>978-5-6043912-9-7</isbn></element-citation></ref><ref id="B11100743"><element-citation xmlns:xlink="http://www.w3.org/1999/xlink" publication-type="book" xlink:type="simple"><person-group person-group-type="author"><name name-style="western"><surname>Ryabinina</surname><given-names>Z. N.</given-names></name></person-group><year>1998</year><source>Synopsis of the flora of Orenburg Region</source><publisher-name>Ural Branch, Russian Academy of Sciences</publisher-name><publisher-loc>Ekaterinburg</publisher-loc><size units="page">164</size><comment content-type="language">Russian</comment><isbn>5-7691-0833-9</isbn></element-citation></ref><ref id="B11137205"><element-citation xmlns:xlink="http://www.w3.org/1999/xlink" publication-type="article" xlink:type="simple"><person-group person-group-type="author"><name name-style="western"><surname>Golovanov</surname><given-names>Y. M.</given-names></name><name name-style="western"><surname>Knyazev</surname><given-names>M. S.</given-names></name><name name-style="western"><surname>Yamalov</surname><given-names>S. M.</given-names></name><name name-style="western"><surname>Korolyuk</surname><given-names>A. Y.</given-names></name><name name-style="western"><surname>Lebedeva</surname><given-names>M. V.</given-names></name></person-group><year>2018</year><article-title>New floristic records from the Orenburg region and some adjacent regions of Russia</article-title><source>Turczaninowia</source><volume>21</volume><issue>1</issue><fpage>131</fpage><lpage>143</lpage><comment content-type="language">Russian</comment><pub-id pub-id-type="doi">10.14258/turczaninowia.21.1.12</pub-id></element-citation></ref><ref id="B11151441"><element-citation xmlns:xlink="http://www.w3.org/1999/xlink" publication-type="book" xlink:type="simple"><person-group person-group-type="author"><name name-style="western"><surname>Martynenko</surname><given-names>V. B.</given-names></name></person-group><year>2021</year><source>Red Data Book of Bashkortostan</source><edition>3rd Edition</edition><volume>Vol. 1</volume><publisher-name>Online Studio</publisher-name><publisher-loc>Moscow</publisher-loc><size units="page">392</size><comment content-type="language">Russian</comment><isbn>978-5-6044142-9-3</isbn></element-citation></ref><ref id="B11151403"><element-citation xmlns:xlink="http://www.w3.org/1999/xlink" publication-type="book" xlink:type="simple"><person-group person-group-type="editor"><name name-style="western"><surname>Lagunov</surname><given-names>A. V.</given-names></name></person-group><year>2017</year><source>Red Data Book of Chelyabinsk Region</source><publisher-name>Ministry of Ecology of Chelyabinsk Region</publisher-name><publisher-loc>Moscow</publisher-loc><size units="page">504</size><comment content-type="language">Russian</comment><isbn>978-5-906930-92-7</isbn></element-citation></ref><ref id="B11100589"><element-citation xmlns:xlink="http://www.w3.org/1999/xlink" publication-type="chapter" xlink:type="simple"><person-group person-group-type="author"><name name-style="western"><surname>Knjazev</surname><given-names>M. S.</given-names></name></person-group><year>2009</year><chapter-title>Chenopodiaceae Vent.</chapter-title><person-group person-group-type="editor"><name name-style="western"><surname>Ryabinina</surname><given-names>Z. N.</given-names></name><name name-style="western"><surname>Knyazev</surname><given-names>M. S.</given-names></name></person-group><source>Manual of vascular plants of Orenburg Region</source><publisher-name>KMK Scientific Press</publisher-name><publisher-loc>Moscow</publisher-loc><size units="page">216-251</size><comment content-type="language">Russian</comment><isbn>978-5-87317-572-7</isbn></element-citation></ref></ref-list></tp:taxon-treatment>
