# Supplementary material for: Taxonomic inventory and distributions of Chenopodiaceae (Amaranthaceae s.l.) in Orenburg Region, Russia
Source: Biodivers Data J. 2024 Jun 14;12:e121541. doi: 10.3897/BDJ.12.e121541 (PMC11193052; doi:10.3897/BDJ.12.e121541)
Supplement: XML Treatment for Anabasis salsa [file BDJ.12.e121541-treatment67.xml]

<!DOCTYPE tp:taxon-treatment
  PUBLIC "-//TaxonX//DTD Taxonomic Treatment Publishing DTD v0 20100105//EN" "tax-treatment-NSO.dtd">
<tp:taxon-treatment xmlns:tp="http://www.plazi.org/taxpub"><tp:treatment-meta><mixed-citation publication-type="journal"><person-group><name><surname>Sukhorukov</surname><given-names>Alexander P.</given-names></name><name><surname>Kushunina</surname><given-names>Maria A.</given-names></name><name><surname>Stepanova</surname><given-names>Nina Yu.</given-names></name><name><surname>Kalmykova</surname><given-names>Olga G.</given-names></name><name><surname>Golovanov</surname><given-names>Yaroslav M.</given-names></name><name><surname>Sennikov</surname><given-names>Alexander N.</given-names></name></person-group><article-title>Taxonomic inventory and distributions of <tp:taxon-name><tp:taxon-name-part taxon-name-part-type="family">Chenopodiaceae</tp:taxon-name-part></tp:taxon-name> (<tp:taxon-name><tp:taxon-name-part taxon-name-part-type="family">Amaranthaceae</tp:taxon-name-part></tp:taxon-name> s.l.) in Orenburg Region, Russia</article-title><source>Biodivers Data J</source><day>14</day><month>06</month><year>2024</year><volume>12</volume><pub-id pub-id-type="doi">10.3897/BDJ.12.e121541</pub-id></mixed-citation></tp:treatment-meta><tp:nomenclature><tp:taxon-name>
              <object-id xmlns:xlink="http://www.w3.org/1999/xlink" content-type="arpha" xlink:type="simple">C846BE9B-592E-5990-88B1-2884D6AF6422</object-id>
              <tp:taxon-name-part taxon-name-part-type="genus">Anabasis</tp:taxon-name-part>
              <tp:taxon-name-part taxon-name-part-type="species">salsa</tp:taxon-name-part>
              <object-id xmlns:xlink="http://www.w3.org/1999/xlink" xlink:type="simple" object-id-type="IPNI">urn:lsid:ipni.org:names:163460-1</object-id>
            </tp:taxon-name><tp:taxon-authority>(Ledeb.) Benth. ex Volkens</tp:taxon-authority><tp:nomenclature-citation-list><tp:nomenclature-citation><tp:taxon-name>
                  <tp:taxon-name-part taxon-name-part-type="species" reg="salsa"/>
                </tp:taxon-name><comment><bold><italic><tp:taxon-name><tp:taxon-name-part taxon-name-part-type="genus" reg="Anabasis">Anabasis</tp:taxon-name-part><tp:taxon-name-part taxon-name-part-type="species" reg="salsa">salsa</tp:taxon-name-part></tp:taxon-name></italic></bold> (Ledeb.) Benth. ex Volkens in Engler &amp; Prantl, Nat. Pflanzenfam. 3, 1a: 87 (1893) ≡ <italic><tp:taxon-name><tp:taxon-name-part taxon-name-part-type="genus" reg="Brachylepis">Brachylepis</tp:taxon-name-part><tp:taxon-name-part taxon-name-part-type="species" reg="salsa">salsa</tp:taxon-name-part></tp:taxon-name></italic> Ledeb., Icon. Pl. Fl. Ross. 1: 12 (1829).</comment></tp:nomenclature-citation></tp:nomenclature-citation-list></tp:nomenclature><tp:treatment-sec sec-type="Native status"><title>Native status</title><p>Native.</p></tp:treatment-sec><tp:treatment-sec sec-type="Conservation status"><title>Conservation status</title><p>Vulnerable (VU): C1. Currently under protection, category 3 (<xref ref-type="bibr" rid="B11111957">Belov 2019</xref>).</p><p>EOO 43,300 km<sup>2</sup>, AOO 68 km<sup>2</sup>. The species has been placed under legal protection because of its rarity on the northern margin of the species distribution, because its population size was estimated at less than 1000 mature individuals and because its populations were threatened by grazing. Its currently known distribution is much more extensive than previously believed (<xref ref-type="bibr" rid="B11111957">Belov 2019</xref>) and its habitats (saline lands) are not threatened by human activities. For these reasons, we suggest that its current protection status is inappropriate and should be changed to Least Concern.</p></tp:treatment-sec><tp:treatment-sec sec-type="Distribution"><title>Distribution</title><p>Orenburg Region: Akbulak, Belyaevka, Dombarovka, Gai, Novoorsk, Sol'-Iletsk, Svetlyi, Yasnyi Districts, Orsk Town (Fig. <xref ref-type="fig" rid="F10488877">69</xref>).</p><p>Previous reports: <xref ref-type="bibr" rid="B11100589">Knjazev (2009)</xref>.</p><p>The species occurs in petrophytic steppes, on saline linds. It has a limited distribution in the Region.</p><p>The species is distributed in Eastern Europe (south-eastern part), the Caucasus (Azerbaijan), south-western Siberia, Kazakhstan, western China (Xinjiang), western Mongolia.</p></tp:treatment-sec><tp:treatment-sec><!--Section generated to contain objects referenced in tp:taxon-treatment.--><fig id="F10488877" position="float" orientation="portrait"><object-id xmlns:xlink="http://www.w3.org/1999/xlink" content-type="arpha" xlink:type="simple">D1708C55-6FD0-5328-AD19-B9C55114572F</object-id><object-id xmlns:xlink="http://www.w3.org/1999/xlink" content-type="doi" xlink:type="simple">10.3897/BDJ.12.e121541.figure69</object-id><label>Figure 69.</label><caption><p>Distribution map of <italic><tp:taxon-name><tp:taxon-name-part taxon-name-part-type="genus" reg="Anabasis">Anabasis</tp:taxon-name-part><tp:taxon-name-part taxon-name-part-type="species" reg="salsa">salsa</tp:taxon-name-part></tp:taxon-name></italic>.</p></caption><graphic xmlns:xlink="http://www.w3.org/1999/xlink" xlink:href="bdj-12-e121541-g069.png" position="float" id="oo_909518.png" orientation="portrait" xlink:type="simple"><uri content-type="original_file" xlink:type="simple">https://binary.pensoft.net/fig/909518</uri></graphic></fig></tp:treatment-sec><ref-list><ref id="B11111957"><element-citation xmlns:xlink="http://www.w3.org/1999/xlink" publication-type="book" xlink:type="simple"><person-group person-group-type="author"><name name-style="western"><surname>Belov</surname><given-names>V. S.</given-names></name></person-group><year>2019</year><source>Red Data Book of Orenburg Region</source><publisher-name>Mir Publishers</publisher-name><publisher-loc>Voronezh</publisher-loc><size units="page">488</size><comment content-type="language">Russian</comment><isbn>978-5-6043912-9-7</isbn></element-citation></ref><ref id="B11100589"><element-citation xmlns:xlink="http://www.w3.org/1999/xlink" publication-type="chapter" xlink:type="simple"><person-group person-group-type="author"><name name-style="western"><surname>Knjazev</surname><given-names>M. S.</given-names></name></person-group><year>2009</year><chapter-title>Chenopodiaceae Vent.</chapter-title><person-group person-group-type="editor"><name name-style="western"><surname>Ryabinina</surname><given-names>Z. N.</given-names></name><name name-style="western"><surname>Knyazev</surname><given-names>M. S.</given-names></name></person-group><source>Manual of vascular plants of Orenburg Region</source><publisher-name>KMK Scientific Press</publisher-name><publisher-loc>Moscow</publisher-loc><size units="page">216-251</size><comment content-type="language">Russian</comment><isbn>978-5-87317-572-7</isbn></element-citation></ref></ref-list></tp:taxon-treatment>
