# Supplementary material for: Taxonomic inventory and distributions of Chenopodiaceae (Amaranthaceae s.l.) in Orenburg Region, Russia
Source: Biodivers Data J. 2024 Jun 14;12:e121541. doi: 10.3897/BDJ.12.e121541 (PMC11193052; doi:10.3897/BDJ.12.e121541)
Supplement: XML Treatment for Arthrophytum lehmannianum [file BDJ.12.e121541-treatment68.xml]

<!DOCTYPE tp:taxon-treatment
  PUBLIC "-//TaxonX//DTD Taxonomic Treatment Publishing DTD v0 20100105//EN" "tax-treatment-NSO.dtd">
<tp:taxon-treatment xmlns:tp="http://www.plazi.org/taxpub"><tp:treatment-meta><mixed-citation publication-type="journal"><person-group><name><surname>Sukhorukov</surname><given-names>Alexander P.</given-names></name><name><surname>Kushunina</surname><given-names>Maria A.</given-names></name><name><surname>Stepanova</surname><given-names>Nina Yu.</given-names></name><name><surname>Kalmykova</surname><given-names>Olga G.</given-names></name><name><surname>Golovanov</surname><given-names>Yaroslav M.</given-names></name><name><surname>Sennikov</surname><given-names>Alexander N.</given-names></name></person-group><article-title>Taxonomic inventory and distributions of <tp:taxon-name><tp:taxon-name-part taxon-name-part-type="family">Chenopodiaceae</tp:taxon-name-part></tp:taxon-name> (<tp:taxon-name><tp:taxon-name-part taxon-name-part-type="family">Amaranthaceae</tp:taxon-name-part></tp:taxon-name> s.l.) in Orenburg Region, Russia</article-title><source>Biodivers Data J</source><day>14</day><month>06</month><year>2024</year><volume>12</volume><pub-id pub-id-type="doi">10.3897/BDJ.12.e121541</pub-id></mixed-citation></tp:treatment-meta><tp:nomenclature><tp:taxon-name>
              <object-id xmlns:xlink="http://www.w3.org/1999/xlink" content-type="arpha" xlink:type="simple">3D98CDB4-ED22-5062-9CFE-6A3B970EF555</object-id>
              <tp:taxon-name-part taxon-name-part-type="genus">Arthrophytum</tp:taxon-name-part>
              <tp:taxon-name-part taxon-name-part-type="species">lehmannianum</tp:taxon-name-part>
              <object-id xmlns:xlink="http://www.w3.org/1999/xlink" xlink:type="simple" object-id-type="IPNI">urn:lsid:ipni.org:names:163594-1</object-id>
            </tp:taxon-name><tp:taxon-authority>Bunge ex Litv.</tp:taxon-authority><tp:nomenclature-citation-list><tp:nomenclature-citation><tp:taxon-name>
                  <tp:taxon-name-part taxon-name-part-type="species" reg="lehmannianum"/>
                </tp:taxon-name><comment><bold><italic><tp:taxon-name><tp:taxon-name-part taxon-name-part-type="genus" reg="Arthrophytum">Arthrophytum</tp:taxon-name-part><tp:taxon-name-part taxon-name-part-type="species" reg="lehmannianum">lehmannianum</tp:taxon-name-part></tp:taxon-name></italic></bold> Bunge ex Litv. in Trudy Bot. Muz. Imp. Akad. Nauk 11: 33 (1913).</comment></tp:nomenclature-citation></tp:nomenclature-citation-list></tp:nomenclature><tp:treatment-sec sec-type="Native status"><title>Native status</title><p>Native.</p></tp:treatment-sec><tp:treatment-sec sec-type="Conservation status"><title>Conservation status</title><p>Vulnerable (VU). D1.</p><p>The species is known from the only locality in Orenburg Region and Russia, isolated at the northern margin of its distribution area, where the only small population is known. It was observed in a petrophytic steppe on saline substrates, co-occurring with <italic><tp:taxon-name><tp:taxon-name-part taxon-name-part-type="genus" reg="Camphorosma">Camphorosma</tp:taxon-name-part><tp:taxon-name-part taxon-name-part-type="species" reg="monspeliaca">monspeliaca</tp:taxon-name-part></tp:taxon-name></italic>, <italic><tp:taxon-name><tp:taxon-name-part taxon-name-part-type="genus" reg="Artemisia">Artemisia</tp:taxon-name-part><tp:taxon-name-part taxon-name-part-type="species" reg="nitrosa">nitrosa</tp:taxon-name-part></tp:taxon-name></italic>, <italic><tp:taxon-name><tp:taxon-name-part taxon-name-part-type="genus" reg="Atriplex">Atriplex</tp:taxon-name-part><tp:taxon-name-part taxon-name-part-type="species" reg="cana">cana</tp:taxon-name-part></tp:taxon-name></italic> etc. (<xref ref-type="bibr" rid="B10428642">Stepanova and Safronova 2019</xref>). The species population is situated next to the road and is in danger of further development of the road network. For this reason, legal protection is recommended.</p></tp:treatment-sec><tp:treatment-sec sec-type="Distribution"><title>Distribution</title><p>Orenburg Region: Yasnyi District (Fig. <xref ref-type="fig" rid="F10488879">70</xref>).</p><p>Previous reports: <xref ref-type="bibr" rid="B10428642">Stepanova and Safronova (2019)</xref>.</p><p>The species occurs in petrophytic steppes. It is very rare in the Region.</p><p>The species is distributed in Eastern Europe (south-eastern part), Kazakhstan, western China. The record in Yasnyi District belongs to the only population found in Russia (<xref ref-type="bibr" rid="B10428642">Stepanova and Safronova 2019</xref>).</p></tp:treatment-sec><tp:treatment-sec><!--Section generated to contain objects referenced in tp:taxon-treatment.--><fig id="F10488879" position="float" orientation="portrait"><object-id xmlns:xlink="http://www.w3.org/1999/xlink" content-type="arpha" xlink:type="simple">41E3A613-417C-58CC-97F4-B266F1742700</object-id><object-id xmlns:xlink="http://www.w3.org/1999/xlink" content-type="doi" xlink:type="simple">10.3897/BDJ.12.e121541.figure70</object-id><label>Figure 70.</label><caption><p>Distribution map of <italic><tp:taxon-name><tp:taxon-name-part taxon-name-part-type="genus" reg="Arthrophytum">Arthrophytum</tp:taxon-name-part><tp:taxon-name-part taxon-name-part-type="species" reg="lehmannianum">lehmannianum</tp:taxon-name-part></tp:taxon-name></italic>.</p></caption><graphic xmlns:xlink="http://www.w3.org/1999/xlink" xlink:href="bdj-12-e121541-g070.png" position="float" id="oo_909519.png" orientation="portrait" xlink:type="simple"><uri content-type="original_file" xlink:type="simple">https://binary.pensoft.net/fig/909519</uri></graphic></fig></tp:treatment-sec><ref-list><ref id="B10428642"><element-citation xmlns:xlink="http://www.w3.org/1999/xlink" publication-type="article" xlink:type="simple"><person-group person-group-type="author"><name name-style="western"><surname>Stepanova</surname><given-names>N. Y.</given-names></name><name name-style="western"><surname>Safronova</surname><given-names>I. N.</given-names></name></person-group><year>2019</year><article-title><italic><tp:taxon-name><tp:taxon-name-part taxon-name-part-type="genus" reg="Arthrophytum">Arthrophytum</tp:taxon-name-part><tp:taxon-name-part taxon-name-part-type="species" reg="lehmannianum">lehmannianum</tp:taxon-name-part></tp:taxon-name></italic> (<tp:taxon-name><tp:taxon-name-part taxon-name-part-type="family">Chenopodiaceae</tp:taxon-name-part></tp:taxon-name>), a species new to Russia</article-title><source>Botanical Journal (Saint-Petersburg)</source><volume>104</volume><issue>5</issue><fpage>811</fpage><lpage>814</lpage><comment content-type="language">Russian</comment><pub-id pub-id-type="doi">10.1134/s0006813619050144</pub-id></element-citation></ref></ref-list></tp:taxon-treatment>
