# Supplementary material for: Taxonomic inventory and distributions of Chenopodiaceae (Amaranthaceae s.l.) in Orenburg Region, Russia
Source: Biodivers Data J. 2024 Jun 14;12:e121541. doi: 10.3897/BDJ.12.e121541 (PMC11193052; doi:10.3897/BDJ.12.e121541)
Supplement: XML Treatment for Soda inermis [file BDJ.12.e121541-treatment76.xml]

<!DOCTYPE tp:taxon-treatment
  PUBLIC "-//TaxonX//DTD Taxonomic Treatment Publishing DTD v0 20100105//EN" "tax-treatment-NSO.dtd">
<tp:taxon-treatment xmlns:tp="http://www.plazi.org/taxpub"><tp:treatment-meta><mixed-citation publication-type="journal"><person-group><name><surname>Sukhorukov</surname><given-names>Alexander P.</given-names></name><name><surname>Kushunina</surname><given-names>Maria A.</given-names></name><name><surname>Stepanova</surname><given-names>Nina Yu.</given-names></name><name><surname>Kalmykova</surname><given-names>Olga G.</given-names></name><name><surname>Golovanov</surname><given-names>Yaroslav M.</given-names></name><name><surname>Sennikov</surname><given-names>Alexander N.</given-names></name></person-group><article-title>Taxonomic inventory and distributions of <tp:taxon-name><tp:taxon-name-part taxon-name-part-type="family">Chenopodiaceae</tp:taxon-name-part></tp:taxon-name> (<tp:taxon-name><tp:taxon-name-part taxon-name-part-type="family">Amaranthaceae</tp:taxon-name-part></tp:taxon-name> s.l.) in Orenburg Region, Russia</article-title><source>Biodivers Data J</source><day>14</day><month>06</month><year>2024</year><volume>12</volume><pub-id pub-id-type="doi">10.3897/BDJ.12.e121541</pub-id></mixed-citation></tp:treatment-meta><tp:nomenclature><tp:taxon-name>
              <object-id xmlns:xlink="http://www.w3.org/1999/xlink" content-type="arpha" xlink:type="simple">50868440-4CF9-5B85-A732-0376F1117763</object-id>
              <tp:taxon-name-part taxon-name-part-type="genus">Soda</tp:taxon-name-part>
              <tp:taxon-name-part taxon-name-part-type="species">inermis</tp:taxon-name-part>
              <object-id xmlns:xlink="http://www.w3.org/1999/xlink" xlink:type="simple" object-id-type="IPNI">urn:lsid:ipni.org:names:167375-1</object-id>
            </tp:taxon-name><tp:taxon-authority>(Moench) Fourr.</tp:taxon-authority><tp:nomenclature-citation-list><tp:nomenclature-citation><tp:taxon-name>
                  <tp:taxon-name-part taxon-name-part-type="species" reg="inermis"/>
                </tp:taxon-name><comment><bold><italic><tp:taxon-name><tp:taxon-name-part taxon-name-part-type="genus" reg="Soda">Soda</tp:taxon-name-part><tp:taxon-name-part taxon-name-part-type="species" reg="inermis">inermis</tp:taxon-name-part></tp:taxon-name></italic></bold> (Moench) Fourr., Ann. Soc. Linn. Lyon, sér. 2, 17: 145 (1869) ≡ <italic><tp:taxon-name><tp:taxon-name-part taxon-name-part-type="genus" reg="Salsola">Salsola</tp:taxon-name-part><tp:taxon-name-part taxon-name-part-type="species" reg="soda">soda</tp:taxon-name-part></tp:taxon-name></italic> L., Sp. Pl. 1: 223 (1753) ≡ <italic><tp:taxon-name><tp:taxon-name-part taxon-name-part-type="genus" reg="Kali">Kali</tp:taxon-name-part><tp:taxon-name-part taxon-name-part-type="species" reg="inermis">inermis</tp:taxon-name-part></tp:taxon-name></italic> Moench, Methodus: 331 (1794).</comment></tp:nomenclature-citation><tp:nomenclature-citation><tp:taxon-name>
                  <tp:taxon-name-part taxon-name-part-type="genus" reg="Kali">Kali</tp:taxon-name-part>
                  <tp:taxon-name-part taxon-name-part-type="species" reg="inermis">inermis</tp:taxon-name-part>
                </tp:taxon-name><comment> Moench is a legitimate name due to the simultaneous publication of <italic><tp:taxon-name><tp:taxon-name-part taxon-name-part-type="genus" reg="Kali">Kali</tp:taxon-name-part><tp:taxon-name-part taxon-name-part-type="species" reg="soda">soda</tp:taxon-name-part></tp:taxon-name></italic> Moench, nom. illeg. (<xref ref-type="bibr" rid="B11072034">Moench 1794</xref>).</comment></tp:nomenclature-citation></tp:nomenclature-citation-list></tp:nomenclature><tp:treatment-sec sec-type="Native status"><title>Native status</title><p>Native.</p></tp:treatment-sec><tp:treatment-sec sec-type="Conservation status"><title>Conservation status</title><p>Least Concern (LC).</p><p>EOO 30,600 km<sup>2</sup>, AOO 24 km<sup>2</sup>. The species has a sparse, but wide distribution in the territory, without apparent threats to its populations.</p></tp:treatment-sec><tp:treatment-sec sec-type="Distribution"><title>Distribution</title><p>Orenburg Region: Kurmanaevka, Orenburg, Sol'-Iletsk, Svetlyi Districts (Fig. <xref ref-type="fig" rid="F10488895">78</xref>).</p><p>Previous reports: <xref ref-type="bibr" rid="B10428076">Iljin (1930)</xref>, <xref ref-type="bibr" rid="B11100743">Ryabinina (1998)</xref>, <xref ref-type="bibr" rid="B11100589">Knjazev (2009)</xref>.</p><p>The species occurs on saline substrates. It is rare in the Region.</p><p>The species is distributed in Southern and Eastern Europe, Kazakhstan, West Asia, North Africa. It is known as alien in North and South America.</p></tp:treatment-sec><tp:treatment-sec><!--Section generated to contain objects referenced in tp:taxon-treatment.--><fig id="F10488895" position="float" orientation="portrait"><object-id xmlns:xlink="http://www.w3.org/1999/xlink" content-type="arpha" xlink:type="simple">CAC59554-4B9D-5616-B3D9-FE02A15CD715</object-id><object-id xmlns:xlink="http://www.w3.org/1999/xlink" content-type="doi" xlink:type="simple">10.3897/BDJ.12.e121541.figure78</object-id><label>Figure 78.</label><caption><p>Distribution map of <italic><tp:taxon-name><tp:taxon-name-part taxon-name-part-type="genus" reg="Soda">Soda</tp:taxon-name-part><tp:taxon-name-part taxon-name-part-type="species" reg="inermis">inermis</tp:taxon-name-part></tp:taxon-name></italic>.</p></caption><graphic xmlns:xlink="http://www.w3.org/1999/xlink" xlink:href="bdj-12-e121541-g078.png" position="float" id="oo_909527.png" orientation="portrait" xlink:type="simple"><uri content-type="original_file" xlink:type="simple">https://binary.pensoft.net/fig/909527</uri></graphic></fig></tp:treatment-sec><ref-list><ref id="B11072034"><element-citation xmlns:xlink="http://www.w3.org/1999/xlink" publication-type="book" xlink:type="simple"><person-group person-group-type="author"><name name-style="western"><surname>Moench</surname><given-names>C.</given-names></name></person-group><year>1794</year><source>Methodus plantas horti botanici et agri Marburgensis, a staminum situ describendi</source><volume>Vol. 1</volume><publisher-name>Ex officina nova libraria Academiae</publisher-name><publisher-loc>Marburg</publisher-loc><size units="page">368</size><pub-id pub-id-type="doi">10.5962/bhl.title.304</pub-id></element-citation></ref><ref id="B10428076"><element-citation xmlns:xlink="http://www.w3.org/1999/xlink" publication-type="chapter" xlink:type="simple"><person-group person-group-type="author"><name name-style="western"><surname>Iljin</surname><given-names>M. M.</given-names></name></person-group><year>1930</year><chapter-title>Chenopodiaceae</chapter-title><person-group person-group-type="editor"><name name-style="western"><surname>Fedtschenko</surname><given-names>B. A.</given-names></name></person-group><source>Flora of the South-East of the European part of the USSR</source><volume>Vol. 4</volume><publisher-name>Main Botanical Garden</publisher-name><publisher-loc>Leningrad</publisher-loc><size units="page">123-239</size><comment content-type="language">Russian</comment></element-citation></ref><ref id="B11100743"><element-citation xmlns:xlink="http://www.w3.org/1999/xlink" publication-type="book" xlink:type="simple"><person-group person-group-type="author"><name name-style="western"><surname>Ryabinina</surname><given-names>Z. N.</given-names></name></person-group><year>1998</year><source>Synopsis of the flora of Orenburg Region</source><publisher-name>Ural Branch, Russian Academy of Sciences</publisher-name><publisher-loc>Ekaterinburg</publisher-loc><size units="page">164</size><comment content-type="language">Russian</comment><isbn>5-7691-0833-9</isbn></element-citation></ref><ref id="B11100589"><element-citation xmlns:xlink="http://www.w3.org/1999/xlink" publication-type="chapter" xlink:type="simple"><person-group person-group-type="author"><name name-style="western"><surname>Knjazev</surname><given-names>M. S.</given-names></name></person-group><year>2009</year><chapter-title>Chenopodiaceae Vent.</chapter-title><person-group person-group-type="editor"><name name-style="western"><surname>Ryabinina</surname><given-names>Z. N.</given-names></name><name name-style="western"><surname>Knyazev</surname><given-names>M. S.</given-names></name></person-group><source>Manual of vascular plants of Orenburg Region</source><publisher-name>KMK Scientific Press</publisher-name><publisher-loc>Moscow</publisher-loc><size units="page">216-251</size><comment content-type="language">Russian</comment><isbn>978-5-87317-572-7</isbn></element-citation></ref></ref-list></tp:taxon-treatment>
