# Supplementary material for: Taxonomic inventory and distributions of Chenopodiaceae (Amaranthaceae s.l.) in Orenburg Region, Russia
Source: Biodivers Data J. 2024 Jun 14;12:e121541. doi: 10.3897/BDJ.12.e121541 (PMC11193052; doi:10.3897/BDJ.12.e121541)
Supplement: XML Treatment for Chenopodium acuminatum [file BDJ.12.e121541-treatment79.xml]

<!DOCTYPE tp:taxon-treatment
  PUBLIC "-//TaxonX//DTD Taxonomic Treatment Publishing DTD v0 20100105//EN" "tax-treatment-NSO.dtd">
<tp:taxon-treatment xmlns:tp="http://www.plazi.org/taxpub"><tp:treatment-meta><mixed-citation publication-type="journal"><person-group><name><surname>Sukhorukov</surname><given-names>Alexander P.</given-names></name><name><surname>Kushunina</surname><given-names>Maria A.</given-names></name><name><surname>Stepanova</surname><given-names>Nina Yu.</given-names></name><name><surname>Kalmykova</surname><given-names>Olga G.</given-names></name><name><surname>Golovanov</surname><given-names>Yaroslav M.</given-names></name><name><surname>Sennikov</surname><given-names>Alexander N.</given-names></name></person-group><article-title>Taxonomic inventory and distributions of <tp:taxon-name><tp:taxon-name-part taxon-name-part-type="family">Chenopodiaceae</tp:taxon-name-part></tp:taxon-name> (<tp:taxon-name><tp:taxon-name-part taxon-name-part-type="family">Amaranthaceae</tp:taxon-name-part></tp:taxon-name> s.l.) in Orenburg Region, Russia</article-title><source>Biodivers Data J</source><day>14</day><month>06</month><year>2024</year><volume>12</volume><pub-id pub-id-type="doi">10.3897/BDJ.12.e121541</pub-id></mixed-citation></tp:treatment-meta><tp:nomenclature><tp:taxon-name>
              <object-id xmlns:xlink="http://www.w3.org/1999/xlink" content-type="arpha" xlink:type="simple">75C7C246-CFDA-5091-B74C-0136B3FF96F0</object-id>
              <tp:taxon-name-part taxon-name-part-type="genus">Chenopodium</tp:taxon-name-part>
              <tp:taxon-name-part taxon-name-part-type="species">acuminatum</tp:taxon-name-part>
            </tp:taxon-name><tp:taxon-authority>Willd.</tp:taxon-authority></tp:nomenclature><tp:treatment-sec sec-type="Distribution"><title>Distribution</title><p>A species widely distributed from Central Kazakhstan, South Siberia, Central Asia and temperate Far East.</p></tp:treatment-sec><tp:treatment-sec sec-type="Notes"><title>Notes</title><p>Previously reported by <xref ref-type="bibr" rid="B11100743">Ryabinina (1998)</xref> and <xref ref-type="bibr" rid="B11100589">Knjazev (2009)</xref>.</p><p>All specimens seen from Orenburg Region belong to <italic><tp:taxon-name><tp:taxon-name-part taxon-name-part-type="genus" reg="Chenopodium">Chenopodium</tp:taxon-name-part><tp:taxon-name-part taxon-name-part-type="species" reg="album">album</tp:taxon-name-part></tp:taxon-name></italic> L. or <italic><tp:taxon-name><tp:taxon-name-part taxon-name-part-type="genus" reg="Chenopodium">C.</tp:taxon-name-part><tp:taxon-name-part taxon-name-part-type="species" reg="betaceum">betaceum</tp:taxon-name-part></tp:taxon-name></italic> Andrz. Nevertheless, future records are possible due to its presence in the neighbouring Kurgan Region (NSK!, SVER!).</p></tp:treatment-sec><ref-list><ref id="B11100743"><element-citation xmlns:xlink="http://www.w3.org/1999/xlink" publication-type="book" xlink:type="simple"><person-group person-group-type="author"><name name-style="western"><surname>Ryabinina</surname><given-names>Z. N.</given-names></name></person-group><year>1998</year><source>Synopsis of the flora of Orenburg Region</source><publisher-name>Ural Branch, Russian Academy of Sciences</publisher-name><publisher-loc>Ekaterinburg</publisher-loc><size units="page">164</size><comment content-type="language">Russian</comment><isbn>5-7691-0833-9</isbn></element-citation></ref><ref id="B11100589"><element-citation xmlns:xlink="http://www.w3.org/1999/xlink" publication-type="chapter" xlink:type="simple"><person-group person-group-type="author"><name name-style="western"><surname>Knjazev</surname><given-names>M. S.</given-names></name></person-group><year>2009</year><chapter-title>Chenopodiaceae Vent.</chapter-title><person-group person-group-type="editor"><name name-style="western"><surname>Ryabinina</surname><given-names>Z. N.</given-names></name><name name-style="western"><surname>Knyazev</surname><given-names>M. S.</given-names></name></person-group><source>Manual of vascular plants of Orenburg Region</source><publisher-name>KMK Scientific Press</publisher-name><publisher-loc>Moscow</publisher-loc><size units="page">216-251</size><comment content-type="language">Russian</comment><isbn>978-5-87317-572-7</isbn></element-citation></ref></ref-list></tp:taxon-treatment>
