# Supplementary material for: Taxonomic inventory and distributions of Chenopodiaceae (Amaranthaceae s.l.) in Orenburg Region, Russia
Source: Biodivers Data J. 2024 Jun 14;12:e121541. doi: 10.3897/BDJ.12.e121541 (PMC11193052; doi:10.3897/BDJ.12.e121541)
Supplement: XML Treatment for Salsola paulsenii [file BDJ.12.e121541-treatment88.xml]

<!DOCTYPE tp:taxon-treatment
  PUBLIC "-//TaxonX//DTD Taxonomic Treatment Publishing DTD v0 20100105//EN" "tax-treatment-NSO.dtd">
<tp:taxon-treatment xmlns:tp="http://www.plazi.org/taxpub"><tp:treatment-meta><mixed-citation publication-type="journal"><person-group><name><surname>Sukhorukov</surname><given-names>Alexander P.</given-names></name><name><surname>Kushunina</surname><given-names>Maria A.</given-names></name><name><surname>Stepanova</surname><given-names>Nina Yu.</given-names></name><name><surname>Kalmykova</surname><given-names>Olga G.</given-names></name><name><surname>Golovanov</surname><given-names>Yaroslav M.</given-names></name><name><surname>Sennikov</surname><given-names>Alexander N.</given-names></name></person-group><article-title>Taxonomic inventory and distributions of <tp:taxon-name><tp:taxon-name-part taxon-name-part-type="family">Chenopodiaceae</tp:taxon-name-part></tp:taxon-name> (<tp:taxon-name><tp:taxon-name-part taxon-name-part-type="family">Amaranthaceae</tp:taxon-name-part></tp:taxon-name> s.l.) in Orenburg Region, Russia</article-title><source>Biodivers Data J</source><day>14</day><month>06</month><year>2024</year><volume>12</volume><pub-id pub-id-type="doi">10.3897/BDJ.12.e121541</pub-id></mixed-citation></tp:treatment-meta><tp:nomenclature><tp:taxon-name>
              <object-id xmlns:xlink="http://www.w3.org/1999/xlink" content-type="arpha" xlink:type="simple">D5EB6C9B-84D7-5AA8-8281-2B0839FE435F</object-id>
              <tp:taxon-name-part taxon-name-part-type="genus">Salsola</tp:taxon-name-part>
              <tp:taxon-name-part taxon-name-part-type="species">paulsenii</tp:taxon-name-part>
            </tp:taxon-name><tp:taxon-authority>Litv.</tp:taxon-authority></tp:nomenclature><tp:treatment-sec sec-type="Distribution"><title>Distribution</title><p>SE Europe (Astrakhan Region, Kalmyk Republic), Central Asia, Afghanistan, Iran, NW China.</p></tp:treatment-sec><tp:treatment-sec sec-type="Notes"><title>Notes</title><p>Collected by Antonov in 1852 “near Orsk town”, but this record was not confirmed by later specimens. At that time, Orenburg Region was a very remote location and one of the outposts of the Russian Empire. The exact location of these records cannot be properly established and the species was seemingly collected by Antonov in northern Kazakhstan.</p></tp:treatment-sec></tp:taxon-treatment>
