# Supplementary material for: Taxonomic inventory and distributions of Chenopodiaceae (Amaranthaceae s.l.) in Orenburg Region, Russia
Source: Biodivers Data J. 2024 Jun 14;12:e121541. doi: 10.3897/BDJ.12.e121541 (PMC11193052; doi:10.3897/BDJ.12.e121541)
Supplement: Supplementary material 1 — Voucher specimens for the revision of Chenopodiaceae in Orenburg Region, Russia [file bdj-12-e121541-s001.txt]

taxon	authorship	lat	lon	country	region	day	month	year	date	collector	field number	altitude	status	locality	habitat	herbarium	accession number	barcode	label data verbatim	links
Bassia prostrata	(L.) Beck	51.76799	55.09717	Russia	Orenburg			1829		anonymous	21		native	Orenburg		LE			nr Orenburg, [N51.76799, E55.09717], 1829, anonymous 21 (LE)
Camphorosma songorica	Bunge	51.156752	54.994553	Russia	Orenburg			1829		Fischer			native	[Sol’-] Iletsk		LE			[Sol’-] Iletsk, [N51.156752, E54.994553], 1829, herb. Fischer s.n. (LE)
Caroxylon laricinum	(Pall.) Tzvelev	51.76799	55.09717	Russia	Orenburg			1832		Karelin			native	Orenburg		LE			nr Orenburg, [N51.76799, E55.09717], 1832, Karelin s.n. (LE)
Pyankovia brachiata	(Pall.) Akhani & Roalson	51.76799	55.09717	Russia	Orenburg			1832		Karelin			native	Orenburg		LE			nr Orenburg, [N51.76799, E55.09717], 1832, Karelin s.n. (LE)
Atriplex sagittata	Borkh.	51.2294	58.47333	Russia	Orenburg			1852		Antonov			native	Orsk		LE			nr Orsk, [N51.22940, E58.47333], 1852, Antonov s.n. (LE)
Halimione verrucifera	(M.Bieb.) Aellen	51.23002	58.47487	Russia	Orenburg			1852		Antonov			native	Orsk		LE			nr Orsk, [N51.23002, E58.47487], 1852, Antonov s.n. (LE)
Agriophyllum pungens	(Vahl) Link	51.22958	58.47324	Russia	Orenburg			1852		Antonov			native	Orsk		LE			nr Orsk, [N51.22958, E58.47324], 1852, Antonov s.n. (LE)
Suaeda physophora	Pall.	51.22958	58.47324	Russia	Orenburg			1852		Antonov			native	Orsk		LE			nr Orsk town, [N51.22958, E58.47324], 1852, Antonov s.n. (LE)
Camphorosma lessingii	Litv.	51.23002	58.47487	Russia	Orenburg			1852		Antonov			native	Orsk		LE			nr Orsk, [N51.23002, E58.47487], 1852, Antonov s.n. (LE)
Caroxylon laricinum	(Pall.) Tzvelev	51.23002	58.47487	Russia	Orenburg			1852		Antonov			native	Orsk		LE			nr Orsk, [N51.23002, E58.47487], 1852, Antonov s.n. (LE)
Anabasis salsa	(C.A.Mey.) Benth. ex Volkens	51.23002	58.47487	Russia	Orenburg			1852		Antonov			native	Orsk		LE			nr Orsk, [N51.23002, E58.47487], 1852, Antonov s.n. (LE)
Krascheninnikovia ceratoides	(L.) Gueldenst.	51.22958	58.47324	Russia	Orenburg			1859		Antonov			native	Orsk		LE			Orsk town, [N51.22958, E58.47324], 1859, Antonov s.n. (LE)
Chenopodium opulifolium	Schrad. ex W.D.J.Koch et Ziz	52.52478	55.07885	Russia	Orenburg			1870		J.Schell	186		native	Belozerka		LE			[Oktyabrskoe distr.] nr Belozerka, [N52.52478, E55.07885], 1878, J. Schell 186 (LE)
Ceratocarpus arenarius	L.	51.76799	55.09717	Russia	Orenburg			1876		A.Regel	78		native	Orenburg		LE			nr Orenburg, [N51.76799, E55.09717], 1876, A. Regel 78 (LE)
Anabasis salsa	(C.A.Mey.) Benth. ex Volkens	51.768205	55.096964	Russia	Orenburg			1876		A.Regel			native	Orenburg		LE			“Orenburg”, 1876, A. Regel s.n. (LE)
Blitum virgatum	L.	51.97572	53.91492	Russia	Orenburg			1878		J.Schell	193a		native	Platovka		LE			[Novosergievka distr.] nr Platovka vill., [N51.97572, E53.91492], 1878, J. Schell 193a (LE)
Atriplex patula	L.	51.76799	55.09717	Russia	Orenburg			1878		J.Schell	198		alien	Orenburg		LE			nr Orenburg, [N51.76799, E55.09717], 1878, J. Schell 198 (LE)
Atriplex prostrata	Boucher ex DC.	51.76778	55.09657	Russia	Orenburg			1878		J.Schell			native	Orenburg		LE			Orenburg, [N51.76778, E55.09657], 1878, J. Schell s.n. (LE)
Atriplex tatarica	L.	51.76797	55.09708	Russia	Orenburg			1878		J.Schell	196		native	Orenburg		LE			nr Orenburg town, [N51.76797, E55.09708], 1878, Shell 196 (LE)
Chenopodium album	L.	51.76797	55.09708	Russia	Orenburg		7	1878		J.Schell	186		native	Orenburg		LE			nr Orenburg, [N51.76797, E55.09708], Jul 1878, Schell 186 (LE)
Chenopodiastrum hybridum	(L.) S.Fuentes & al.	51.76795	55.09707	Russia	Orenburg			1878		J.Schell	188		native	Orenburg		LE			nr Orenburg town, [N51.76795, E55.09707], 1878, Shell 188 (LE)
Lipandra polysperma	(L.) S.Fuentes & al.	51.76799	55.09717	Russia	Orenburg			1878		J.Schell	189a		native	Orenburg		LE			Orenburg, [N51.76799, E55.09717], 1878, J. Schell 189a (LE)
Oxybasis glauca	(L.) S.Fuentes & al.	51.76799	55.09717	Russia	Orenburg			1878		J.Schell			native	Orenburg		LE			Orenburg, [N51.76799, E55.09717], [without date] J. Schell s.n. (LE);
Oxybasis rubra	(L.) S.Fuentes & al.	51.76799	55.09717	Russia	Orenburg			1878		J.Schell	197		native	Orenburg		LE			nr Orenburg, [N51.76799, E55.09717], 1878, J. Schell 197 (LE)
Oxybasis urbica	(L.) S.Fuentes & al.	51.76799	55.09717	Russia	Orenburg			1878		J.Schell			native	Orenburg		LE			Orenburg, [N51.76799, E55.09717], 1878, J. Schell s.n. (LE)
Axyris amaranthoides	L.	51.76799	55.09717	Russia	Orenburg			1878		J.Schell	200		alien	Orenburg		LE			nr Orenburg, [N51.76799, E55.09717], 1878, J. Schell 200 (LE)
Corispermum squarrosum	L.	51.7964	55.02298	Russia	Orenburg			1878		J.Schell	216		native	Orenburg		LE			nr Orenburg [Sakmara distr.] Sakmara Gorogok, [N51.79640, E55.02298], 1878, J. Schell 216 (LE)
Sedobassia sedoides	(Pall.) Freitag & G.Kadereit	51.76799	55.09717	Russia	Orenburg			1878		J.Schell	202a		native	Orenburg		LE			nr Orenburg, [N51.76799, E55.09717], 1878, J. Schell 202a (LE)
Blitum virgatum	L.	52.42077	53.16103	Russia	Orenburg		5	1882		P.Krylov			native	Sorochinsk		LE			nr Sorochinsk town, [N52.42077, E53.16103], May 1882, P. Krylov s.n. (LE)
Camphorosma songorica	Bunge	51.54254	54.957532	Russia	Orenburg	25	7	1890		D.Litvinov			native	Donguz		LE			[Orenburg distr.] Donguz vill. [Pervomaiskiy], [N51.54254, E54.957532], 25 Jul 1890, D. Litvinov s.n. (LE)
Salsola collina	Pall.	51.76799	55.09717	Russia	Orenburg	20	7	1891		O.Fedchenko & B.Fedchenko			alien	Orenburg		LE			nr Orenburg, [N51.76799, E55.09717], 20 Jul 1891, O. Fedchenko & B. Fedchenko s.n. (LE)
Blitum virgatum	L.	51.86627	56.57575	Russia	Orenburg	2	7	1893		D.Litvinov			native	Petrovskoe		LE			[Saraktash distr.] nr Petrovskoe vill., [N51.86627, E56.57575], 2 Jul 1893, D. Litvinov s.n. (LE)
Chenopodiastrum hybridum	(L.) S.Fuentes & al.	51.75256	55.09971	Russia	Orenburg	27	6	1893		D.Litvinov			native	Orenburg		LE			Orenburg, Ural river, [N 51.75256, E55.09971], 27 Jun 1893, D. Litvinov s.n. (LE)
Axyris amaranthoides	L.	51.86654	56.57604	Russia	Orenburg	2	7	1893		D.Litvinov			alien	Petrovskoe		LE			[Saraktash distr.] Petrovskoe vill., [N51.86654, E56.57604], 2 Jul 1893, D. Litvinov s.n. (LE)
Atriplex intracontinentalis	Sukhor.	51.63813	57.90992	Russia	Orenburg	24	7	1895		D.Litvinov			native	Karagai-Pokrovka		LE			[Kuvandyk distr.] nr Karagai-Pokrovka, [N51.63813, E57.90992], 24 Jul 1895, D. Livvinov s.n. (LE)
Atriplex oblongifolia	Waldst. & Kit.	51.86664	56.57661	Russia	Orenburg	19	7	1895		D.Litvinov			native	Petrovskoe		LE			[Saraktash distr.] Petrovskoe, [N51.86664, E56.57661], 19 Jul 1895, D. Litvinov s.n. (LE)
Atriplex prostrata	Boucher ex DC.	51.63922	57.90941	Russia	Orenburg	24	7	1895		D.Litvinov			native	Karagai-Pokrovka		LE			[Kuvandyk distr.] nr Karagai-Pokrovka, [N51.63922, E57.90941], 24 Jul 1895, D. Litvinov s.n. (LE)
Suaeda corniculata	(C.A.Mey.) Bunge	51.63803	57.910485	Russia	Orenburg	24	7	1895		D.Litvinov			native	Karagai-Pokrovka		LE			[Kuvandyk distr.] nr Karagai-Pokrovka, [N51.638030, E57.910485], 24 Jul 1895, D. Litvinov s.n. (LE)
Bassia prostrata	(L.) Beck	51.63813	57.90992	Russia	Orenburg	24	7	1895		D.Litvinov			native	Karagai-Pokrovka		LE			[Kuvandyk distr.] nr Karagai-Pokrovka, [N51.63813, E57.90992], 24 Jul 1895, D. Litvinov s.n. (LE)
Petrosimonia triandra	(Pall.) Simonk.	51.63813	57.90992	Russia	Orenburg	24	7	1895		D.Litvinov			native	Karagai-Pokrovka		LE			[Kuvandyk distr.] nr Karagai-Pokrovka, [N51.63813, E57.90992], 24 Jul 1895, D. Litvinov s.n. (LE)
Halimione verrucifera	(M.Bieb.) Aellen	52.77632	52.25776	Russia	Orenburg	9	7	1901		Preobrazhensky			native	Buzuluk		MHA		MHA0116597	nr Buzuluk town, [N52.77632, E52.25776], 9 Jul 1901, Preobrazhensky s.n. (MHA0116597)
Atriplex sagittata	Borkh.	51.76797	55.09708	Russia	Orenburg	30	8	1902		A.Noskov			native	Orenburg		MW		MW0328662	Orenburg, Mayak, [N51.76797, E55.09708], 30 Aug 1902, A. Noskov s.n. (MW0328662)
Oxybasis rubra	(L.) S.Fuentes & al.	51.76799	55.09717	Russia	Orenburg	30	8	1902		A.Noskov			native	Orenburg		MW		MW0327332	Orenburg, [N51.76799, E55.09717], 30 Aug 1902, A. Noskov s.n. (MW0327332)
Lipandra polysperma	(L.) S.Fuentes & al.	51.62119	55.31481	Russia	Orenburg	10	6	1905		A.Noskov			native	Orenburg		MW		MW0327179	nr Orenburg, Berdyanka river, [N51.62119, E55.31481], 10 Jun 1905, A. Noskov s.n. (MW0327179)
Ceratocarpus arenarius	L.	51.76799	55.09717	Russia	Orenburg	4	10	1905		A.Noskov			native	Orenburg		MW		MW0329234	nr Orenburg, [N51.76799, E55.09717], 4 Oct 1905, A. Noskov s.n. (MW0329234)
Agriophyllum pungens	(Vahl) Link	51.76799	55.09717	Russia	Orenburg	4	10	1905		A.Noskov			native	Orenburg		MW		MW0330486	Orenburg, [N51.76799, E55.09717], 4 Oct 1905, A. Noskov s.n. (MW0330486)
Salicornia perennans	Willd.	51.620412	55.314371	Russia	Orenburg	25	8	1905		A.Noskov			native	Berdyanka		MW		MW0330607	[nr Orenburg] Berdyanka, [N51.620412, E55.314371], 25 Aug 1905, A. Noskov s.n. (MW0330607)
Salsola tamariscina	Pall.	51.76799	55.09717	Russia	Orenburg	21	9	1905		A.Noskov			native	Orenburg		MW		MW0331368	Orenburg town, [N51.76799, E55.09717], 21 Sep 1905, A. Noskov s.n. (MW0331368)
Camphorosma songorica	Bunge	51.768205	55.096964	Russia	Orenburg	22	6	1908		A.Noskov			native	Orenburg		MW		MW0329397	SSE of Orenburg town, 22 Jun 1908, A. Noskov s.n. (MW0329397)
Salsola tragus	L.	51.333239	58.349818	Russia	Orenburg	26	8	1911		A.Bogdanov			native	Guberlinskie Gory		LE			Guberlinskie Gory (between Orenburg & Orsk), [N51.333239, E58.349818], 26 Aug 1911, A. Bogdanov s.n. (LE)
Kalidium caspicum	(L.) Ung.-Sternb.	51.32549	54.957099	Russia	Orenburg	6	6	1912		Anonymous			native	Mayachnaya station		MOSP			Sol’-Iletsk distr., Mayachnaya station, [N51.32549, E54.957099], 6 Jun 1912, Anonymous s.n. (MOSP)
Chenopodiastrum hybridum	(L.) S.Fuentes & al.	52.89505	52.35736	Russia	Orenburg	2	7	1914		D.Yanishevsky	407		native	Buzuluk distr.		LE			Buzuluk distr., [N 52.89505, E52.35736], 2 Jul 1914, D. Yanishevsky 407 (LE)
Lipandra polysperma	(L.) S.Fuentes & al.	53.06038	52.45026	Russia	Orenburg	18	7	1914		D.Yanishevsky			native	Buzuluk distr.		LE			Buzuluk distr., [N53.06038, E52.45026], 18 Jul 1914, D. Yanishevsky s.n. (LE);
Oxybasis glauca	(L.) S.Fuentes & al.	53.06038	52.45026	Russia	Orenburg	2	7	1914		D.Yanishevsky	403		native	Buzuluk distr.		LE			Buzuluk distr., [N53.06038, E52.45026], 2 Jul 1914, D. Yanishevsky 403 (LE)
Axyris amaranthoides	L.	53.62727	52.43167	Russia	Orenburg	8	7	1914		D.Yanishevsky			alien	Buzuluk		LE			nr Buzuluk town, [N53.62727, E52.43167], 8 Jul 1914, D. Yanishevsky s.n. (LE)
Ceratocarpus arenarius	L.	52.77819	52.25639	Russia	Orenburg	10	6	1914		D.Yanishevsky	847		native	Buzuluk		LE			nr Buzuluk town, [N52.77819, E52.25639], 10 Jun 1914, D. Yanishevsky 847 (LE)
Krascheninnikovia ceratoides	(L.) Gueldenst.	52.59217	53.98958	Russia	Orenburg	9	7	1914		Belyakov			native	Starogumirovo		LE			[Novosergievka distr.] Starogumirovo vill., [N52.59217, E53.98958], 9 Jul 1914, Belyakov s.n. (LE)
Corispermum hyssopifolium	L.	52.77324	52.26121	Russia	Orenburg	19	7	1914		D.Yanishevsky	799		native	Buzuluk		LE			nr Buzuluk town, [N52.77324, E52.26121], 19 Jul 1914, D. Yanishevsky 799 (LE)
Bassia prostrata	(L.) Beck	52.77632	52.25776	Russia	Orenburg		7	1914		Bedyakov & Rostovtsev	774		native	Buzuluk		LE			nr Buzuluk town, [N52.77632, E52.25776], Jul 1914, Bedyakov & Rostovtsev 774 (LE)
Camphorosma songorica	Bunge	52.658313	53.294335	Russia	Orenburg	11	7	1914		D.Yanishevsky	1613		native	Voznesenka		LE			[Krasnaya Gvardiya distr.] Voznesenka vill., [N52.658313, E53.294335], 11 Jul 1914, D. Yanishevsky 1613 (LE)
Camphorosma songorica	Bunge	52.91092	52.57798	Russia	Orenburg			1914		D.Yanishevsky			native	Malogasvitskoe		PKM			Buzuluk distr., nr Malogasvitskoe vill., [N52.91092, E52.57798], 1914, D. Yanishevsky s.n. (PKM)
Sedobassia sedoides	(Pall.) Freitag & G.Kadereit	52.924998	52.873137	Russia	Orenburg		7	1914		Rostovtsev	1886		native	Grachyovka		LE			[Grachevka distr.] nr Grachyovka vill., [N52.924998, E52.873137], Jul 1914, Rostovtsev 1886 (LE)
Blitum virgatum	L.	52.68037	54.41407	Russia	Orenburg	18	8	1915		O.Smirnov			native	Aleksandrovka		LE			[Alexandrovka distr.] Aleksandrovka vill., [N52.68037, E54.41407], 18 Aug 1915, O. Smirnov 357 (LE)
Ceratocarpus arenarius	L.	52.94082	52.02856	Russia	Orenburg	28	6	1915		D.Yanishevsky			native	Koltubanka		LE			Buzuluk distr., nr Koltubanka vill., [N52.94082, 52.02856], 28 Jun 1915, D. Yanishevsky s.n. (LE)
Bassia laniflora	(S.G.Gmel.) A.J.Scott	52.941397	52.02968	Russia	Orenburg	13	7	1915		L.Tursky	15		native	Koltubanka		LE			Buzuluk distr., nr Koltubanka vill., [N52.941397, E52.029680], 13 Jul 1915, L. Tursky 15 (LE)
Sedobassia sedoides	(Pall.) Freitag & G.Kadereit	52.941659	52.031243	Russia	Orenburg	28	6	1915		D.Yanishevsky			native	Koltubanka		LE			Buzuluk distr., nr Koltubanka vill., [N52.941659, E52.031243], 28 Jun 1915, D. Yanishevsky s.n. (LE)
Lipandra polysperma	(L.) S.Fuentes & al.	53.62727	52.43167	Russia	Orenburg	20	8	1916		A.Terekhov			native	Buguruslan		LE			nr Buguruslan town, [N53.62727, E52.43167], 20 Aug 1916, A. Terekhov s.n. (LE)
Atriplex cana	Ledeb.	51.38912	59.04482	Russia	Orenburg	6	6	1917		I.Krasheninnikov	62		native	Novoorsk distr.		LE			Novoorsk distr., [N51.38912, E59.04482], 6 Jun 1917, I. Krasheninnikov 62 (LE)
Chenopodium album	L.	51.18717	57.61019	Russia	Orenburg	13	6	1917		M.M.Iljin	336		native	Podgornoe		LE			[Kuvandyk distr.] nr Podgornoe vill., [N51.18717, E57.61019], 13 Jun 1917, M.M. Iljin 336 (LE)
Bassia prostrata	(L.) Beck	51.38117	58.98498	Russia	Orenburg	6	6	1917		M.M.Iljin	149		native	Novoorsk		LE			[Novoorsk distr.] nr Novoorsk, [N51.38117, E58.98498], 6 Jun 1917, M.M. Iljin 149 (LE)
Bassia prostrata	(L.) Beck	51.23002	58.47487	Russia	Orenburg	7	6	1917		M.M.Iljin	207		native	Orsk		LE			nr Orsk, [N51.23002, E58.47487], 7 Jun 1917, M.M. Iljin 207 (LE)
Nanophyton erinaceum	(Pall.) Bunge	51.383365	58.976833	Russia	Orenburg	6	6	1917		I.M.Krascheninikov	62		native	Novoorsk		LE			Novoorsk distr., nr Novoorsk, [N51.383365, E58.976833], 6 Jun 1917, I.M. Krascheninikov 62 (LE)
Blitum virgatum	L.	53.62337	52.43341	Russia	Orenburg	17	7	1920		Terekhov			native	Buguruslan		LE			nr Buguruslan town, [N53.62337, 52.43341], 17 Jul 1920, Terekhov s.n. (LE)
Oxybasis urbica	(L.) S.Fuentes & al.	53.62727	52.43167	Russia	Orenburg	22	7	1920		Terekhov			native	Buguruslan town		LE			nr Buguruslan town, [N53.62727, E52.43167], 22 Jul 1920, Terekhov s.n. (LE)
Ceratocarpus arenarius	L.	53.62747	52.43373	Russia	Orenburg	17	7	1920		Terekhov			native	Buguruslan		LE			nr Buguruslan town, [N53.62747, E52.43373], 17 Jul 1920, Terekhov s.n. (LE)
Salsola tamariscina	Pall.	51.702145	51.681778	Russia	Orenburg	1	9	1924		S.Gordeeva			native	Lebedev		SVER		SVER0550784	[Pervomaiskii distr.] Lebedev vill., [N51.702145, E51.681778], 1 Sep 1924, S. Gordeeva s.n. (SVER0550784)
Chenopodiastrum hybridum	(L.) S.Fuentes & al.	51.63922	57.90941	Russia	Orenburg	22	9	1927		B.Fedchenko & N.Goncharov	967		native	Karagai-Pokrovka		LE			[Kuvandyk distr.] nr Karagai-Pokrovka, [N51.63922, E57.90941], 22 Sep 1927, B.A. Fedchenko & N.T. Goncharov 967 (LE)
Lipandra polysperma	(L.) S.Fuentes & al.	53.31514	54.1227	Russia	Orenburg	31	7	1927		B.Fedchenko & N.Goncharov	236		native	Mokhovoe Ozero		LE			[Ponomaryovka distr.] Mokhovoe Ozero, [N53.31514, E54.12270], 31 Jul 1927, B.A. Fedchenko & N.T. Goncharov 236 (LE)
Corispermum declinatum	Stephan ex Iljin	52.59795	53.97026	Russia	Orenburg	11	9	1927		Mikheev			alien	Kutushevo		LE			[Novosergievka distr.] nr Kutushevo vill., [N52.59795, E53.97026], 11 Sep 1927, Mikheev s.n. (LE)
Salicornia perennans	Willd.	52.210951	59.347769	Russia	Orenburg	6	8	1927		B.Fedchenko & N.Goncharov	443		native	Kvarkeno distr.		LE			Kvarkeno distr., [N52.210951, E59.347769], 6 Aug 1927, B.A. Fedchenko & N.T. Goncharov 443 (LE)
Suaeda corniculata	(C.A.Mey.) Bunge	52.511387	52.887414	Russia	Orenburg	10	8	1927		S.Rozhanets-Kucherovskaya			native	Kirsanovka		LE			[Totskoe distr.] Kirsanovka, [N52.511387, E52.887414], 10 Aug 1927, S. Rozhanets-Kucherovskaya s.n. (LE)
Suaeda corniculata	(C.A.Mey.) Bunge	52.41733	59.343126	Russia	Orenburg	11	8	1927		B.Fedchenko & N.Goncharov	540		native	Kul’ma		LE			[Kvarkeno distr.] nr Kul’ma vill., [N52.417330, E59.343126], 11 Aug 1927, B.A. Fedchenko & N.T. Goncharov 540 (LE)
Bassia prostrata	(L.) Beck	52.08094	59.73608	Russia	Orenburg	2	9	1927		B.Fedchenko & N.Goncharov	815		native	Kvarkeno		LE			Kvarkeno distr., Kvarkeno, [N52.08094, E59.73608], 2 Sep 1927, B.A. Fedchenko & N.T. Goncharov 815 (LE)
Camphorosma lessingii	Litv.	52.208148	59.347088	Russia	Orenburg	4	8	1927		B.Fedchenko & N.Goncharov	400		native	Kvarkeno distr.		LE			Kvarkeno distr., [N52.208148, 59.347088], 4 Aug 1927, B.A. Fedchenko & N.T. Goncharov 400 (LE)
Camphorosma songorica	Bunge	52.511204	52.888493	Russia	Orenburg	10	8	1927		S.Rozhanets-Kucherovskaya			native	Kirsanovka		LE			[Totskoe distr.] Kirsanovka vill., [N52.511204, E52.888493], 10 Aug 1927, S. Rozhanets-Kucherovskaya s.n. (LE)
Nanophyton erinaceum	(Pall.) Bunge	51.23002	58.47487	Russia	Orenburg	29	9	1927		B.Fedchenko & N.Goncharov	949		native	Orsk		LE			nr Orsk, [N51.23002, E58.47487], 29 Sep 1927, B.A. Fedchenko & N.T. Goncharov 949 (LE)
Petrosimonia litwinowii	Korsh.	51.068255	55.128962	Russia	Orenburg	29	7	1927		B.Fedchenko & N.Goncharov	173		native	Kumakskoe		LE			Orsky [Sol’-Iletsky] distr., Kumakskoe vill., [N51.068255, E55.128962], 29 Jul 1927, B.A. Fedchenko & N.F. Goncharov 173 (LE)
Anabasis salsa	(C.A.Mey.) Benth. ex Volkens	51.23002	58.47487	Russia	Orenburg	22	9	1927		B.Fedchenko & N.Goncharov	950		native	Orsk		LE			nr Orsk town, [N51.23002, E58.47487], 22 Sep 1927, B. Fedchenko & N. Goncharov 950 (LE)
Salsola collina	Pall.	52.08094	59.73608	Russia	Orenburg	3	9	1927		B.Fedchenko & N.Goncharov	835		alien	Kvarkeno		LE			Kvarkeno distr., nr Kvarkeno, [N52.08094, E59.73608], 3 Sep 1927, B. Fedchenko & N. Goncharov 835 (LE)
Salsola tamariscina	Pall.	52.034171	58.937417	Russia	Orenburg	20	8	1927		B.Fedchenko & N.Goncharov	220		native	Tanalyk		LE			Kvarkeno distr., Tanalyk vill., [N52.034171, E58.937417], 20 Aug 1927, B.A. Fedchenko & N.T. Goncharov 220 (LE)
Atriplex intracontinentalis	Sukhor.	51.77385	52.73827	Russia	Orenburg	27	8	1928		A.Borisova	1669		native	Tashla		LE			[Tashla distr.] nr Tashla vill., [N51.77385, 52.73827], 27 Aug 1928, A. Borisova 1669 (LE)
Atriplex micrantha	Ledeb.	52.01211	53.26928	Russia	Orenburg	18	8	1928		A.Borisova	1569		native	Varshavka		LE			[Novosergievka distr.] nr Varshavka vill., [N52.01211, E53.26928], 18 Aug 1928, A. Borisova 1569 (LE)
Atriplex patens	(Litv.) Iljin	51.52483	53.38081	Russia	Orenburg	5	8	1928		A.Borisova	1372		native	Ozerki		LE			Ilekky distr., Ozerki vill., [N51.52483, E53.38081], 5 Aug 1928, A. Borisova 1372 (LE);
Atriplex sphaeromorpha	Iljin	51.90351	52.58005	Russia	Orenburg	30	8	1928		B.Fedchenko & A.Borisova	1739		native	Zhigalino		LECB			[Tashla distr.] nr Zhigalino vill., [N51.90351, E52.58005], 30 Aug 1928, B. Fedchenko & A. Borisova 1739 (LECB)
Atriplex tatarica	L.	51.52487	53.38053	Russia	Orenburg	5	8	1928		A.Borisova	1392		native	Ozyorki		LE			Ilek distr., nr Ozyorki vill., [N51.52487, E53.38053], 5 Aug 1928, A. Borisova 1392 (LE)
Chenopodium album	L.	51.76418	52.87588	Russia	Orenburg	16	8	1928		A.Borisova	1516		native	Shumayevo		LE			[Tashla distr.] nr Shumayevo vill., [N51.76418, E52.87588], 16 Aug 1928, A. Borisova 1516 (LE)
Halimione verrucifera	(M.Bieb.) Aellen	51.52485	53.3807	Russia	Orenburg	5	8	1928		A.Borisova	1369		native	Ozerki		LE			Ilek distr., Ozerki vill. [N51.52485, E53.38070], 5 Aug 1928, A. Borisova 1369 (LE)
Agriophyllum pungens	(Vahl) Link	51.59216	53.15905	Russia	Orenburg	3	8	1928		A.Borisova	1319		native	Studyonoe		LE			Ilek distr., nr Studyonoe vill., [N51.59216, E53.15905], 3 Aug 1928, A. Borisova 1319 (LE)
Agriophyllum pungens	(Vahl) Link	51.59216	53.15905	Russia	Orenburg	4	9	1928		B.Fedchenko & A.Borisova	1784		native	Studyonoe		LE			Ilek distr., nr Studyonoe vill., [N51.59216, E53.15905], 4 Sep 1928, B. Fedchenko & A. Borisova 1784 (LE)
Corispermum laxiflorum	Schrenk	51.52623	52.66824	Russia	Orenburg	28	8	1928		A.Borisova	1704		native	Irtetsky		LE			[Tashla distr.] nr Irtetsky vill., [N51.52623, E52.66824], 28 Aug 1928, A. Borisova 1704 (LE)
Suaeda acuminata	(C.A.Mey.) Moq.	51.525659	53.380577	Russia	Orenburg	5	8	1928		A.Borisova	1367		native	Ozyorki		LE			Ilek distr., nr Ozyorki vill., [N51.525659, E53.380577], 5 Aug 1928, A. Borisova 1367 (LE)
Bassia prostrata	(L.) Beck	51.812478	53.403059	Russia	Orenburg	7	7	1928		A.Borisova	551		native	Mustayevo		LE			[Novosergievka distr.] nr Mustayevo vill., [N51.812478, E53.403059], 7 Jul 1928, A. Borisova 551 (LE)
Bassia prostrata	(L.) Beck	51.769563	52.73755	Russia	Orenburg	17	7	1928		A.Borisova	876		native	Tashla		LE			[Tashla distr.] nr Tashla vill., [N51.769563, E52.73755], 17 Jul 1928, A. Borisova 876 (LE)
Bassia prostrata	(L.) Beck	51.403546	57.583126	Russia	Orenburg	9	8	1928		I.Krasheninnikov	180		native	Blyava station		LE			Blyava station [Mednogorsk town], [N51.403546, E57.583126], 9 Aug 1928, I. Krasheninnikov 180 (LE)
Camphorosma monspeliaca	L.	51.608922	53.899972	Russia	Orenburg	18	7	1928		A.Borisova	910		native	Ilekky distr.		LE			Ilek distr., [N51.608922, E53.899972], 18 Jul 1928, A. Borisova 910 (LE)
Camphorosma songorica	Bunge	51.769563	52.737772	Russia	Orenburg	4	7	1928		A.Borisova	451		native	Tashla		LE			Tashla distr., nr Tashla vill., [N51.769563, E52.737772], 4 Jul 1928, A. Borisova 451 (LE)
Camphorosma songorica	Bunge	52.214353	59.350933	Russia	Orenburg	28	8	1928		B.Fedchenko & N.Goncharov	790		native	[Kvarkeno distr.]		LE			[Kvarkeno distr.], [N52.214353, E59.350933], 28 Aug 1928, B.A. Fedchenko & N.T. Goncharov 790 (LE)
Petrosimonia monandra	(Pall.) Bunge	51.852476	52.434814	Russia	Orenburg	18	7	1928		A.Borisova	911		native	between Fokina & Gerasimovka Rivers		LE			[probably Tashla distr.] between Fokina & Gerasimovka Rivers, [N51.852476, E52.434814], 18 Jul 1928, A. Borisova 911 (LE)
Salsola collina	Pall.	52.910775	51.894426	Russia	Orenburg	15	6	1928		D.Yanishevsky			alien	between Koltubanka & Alekseevka		LE			Buzuluk distr., between Koltubanka & Alekseevka vill., [N52.910775, E51.894426], 15 Jun 1928, D. Yanishevsky s.n. (LE)
Salsola tamariscina	Pall.	51.812425	53.404132	Russia	Orenburg	18	8	1928		A.Borisova	1565		native	Mustaevo		LE			[Novosergievka distr.] nr Mustaevo vill., [N51.812425, E53.404132], 18 Aug 1928, A. Borisova 1565 (LE)
Atriplex intracontinentalis	Sukhor.	51.46593	57.91574	Russia	Orenburg	20	7	1929		V.Grebner	400		native	Sara Station		LE			Gai [Kuvandyk] distr., nr Sara Station, [N51.46593, E57.91574], 20 Jul 1929, V. Grebner 400 (LE)
Atriplex intracontinentalis	Sukhor.	51.50104	57.3721	Russia	Orenburg	25	7	1929		Yu.D.Sukhova	429		native	Gumarovo		LE			[Kuvandyk distr.] Gumarovo vill., [N51.50104, 57.37210], 25 Jul 1930, Yu.D. Sukhova 429 (LE)
Atriplex intracontinentalis	Sukhor.	51.50104	57.3721	Russia	Orenburg	25	7	1929		Yu.D.Sukhova	429		native	Gumarovo		PKM			[Kuvandyk distr.] Gumarovo vill., [N51.50104, 57.37210], 25 Jul 1930, Yu.D. Sukhova 429 (PKM)
Atriplex sagittata	Borkh.	51.39894	58.12835	Russia	Orenburg	20	7	1929		W.Graebner	588		native	Khalilovo		LE			[Gai distr.] nr Khalilovo vill., [N51.39894, E58.12835], 20 Jul 1929, W. Graebner 588 (LE)
Lipandra polysperma	(L.) S.Fuentes & al.	51.4664	57.91569	Russia	Orenburg	18	7	1929		V.Grebner	356		native	Sara		LE			[Kuvandyk distr.] Sara vill., [N51.46640, E57.91569], 18 Jul 1929, V. Grebner 356 (LE)
Suaeda corniculata	(C.A.Mey.) Bunge	53.311251	52.654486	Russia	Orenburg	15	8	1929		E.Kutsevol			native	Balandino		MW		MW0330780	[Asekeevo distr.] Balandino vill., [N53.311251, E52.654486], 15 Aug 1929, E. Kutsevol s.n. (MW0330780)
Suaeda prostrata	Pall.	53.310892	52.654743	Russia	Orenburg	15	8	1929		E.Kutsevol			native	Balandino		MW		MW0330780	[Asekeevo distr.] Balandino vill., [N53.310892, E52.654743], 15 Aug 1929, E. Kutsevol s.n. (MW0330780)
Bassia prostrata	(L.) Beck	51.398661	58.128272	Russia	Orenburg	23	7	1929		V.Grebner	584		native	Khalilovo		LE			[Gai distr.] Khalilovo, [N51.398661, E58.128272], 23 Jul 1929, V. Grebner 584 (LE)
Camphorosma monspeliaca	L.	51.39894	58.12835	Russia	Orenburg	24	7	1929		V.Grebner	627		native	Khalilovo		LE			Gai distr., Khalilovo, [N51.39894, E58.12835], 24 Jul 1929, V. Grebner 627 (LE)
Sedobassia sedoides	(Pall.) Freitag & G.Kadereit	52.39298	52.45609	Russia	Orenburg	8	6	1929		E.A.Gorodkova & E.Shtukenberg	853		native	Kazanka		PKM			[Totskoe distr.] nr Kazanka vill., [N52.39298, E52.45609], 8 Jul 1929, E. Gorodkova & E. Shtukenberg 853 (PKM)
Petrosimonia litwinowii	Korsh.	51.39894	58.12835	Russia	Orenburg	24	7	1929		V.Grebner	610		native	Khalilovo		LE			[Gai distr.] Khalilovo vill., [N51.39894, E58.12835], 24 Jul 1929, V. Grebner 610 (LE)
Petrosimonia litwinowii	Korsh.	52.163372	51.830819	Russia	Orenburg	28	7	1929		E.Kutsevol			native	Garshino		MW		MW0331636	Kurmanaevka distr., nr Garshino vill., [N52.163372, E51.830819], 28 Jul 1929, E. Kutsevol s.n. (MW0331636)
Petrosimonia triandra	(Pall.) Simonk.	52.163372	51.830819	Russia	Orenburg	28	6	1929		E.Kutsevol			native	Garshino		MW		MW0331787	[Kurmanaevka distr.] nr Garshino vill., [N52.163372, E51.830819], 28 Jun 1929, E. Kutsevol s.n. (MW0331787)
Salsola tamariscina	Pall.	53.32066	54.12174	Russia	Orenburg	12	8	1929		I.Sprygin & E.A.Gorodkova	2011		native	Ponomaryovka		PKM			Ponomaryovka distr., nr Ponomaryovka vill., [N53.32066, E54.12174], 12 Aug 1929, I. Sprygin & E. Gorodkova 2011(PKM)
Blitum virgatum	L.	51.76959	52.73749	Russia	Orenburg	29	6	1930		anonymous			native	Tashla		MOSP	24876		[Tashla distr.] Tashla vill., [N51.76959, E52.73749], 29 Jun 1930, anonymous 24876 (MOSP)
Blitum virgatum	L.	52.09411	53.63922	Russia	Orenburg	29	8	1930		I.Sprygin	963		native	Novosergievka		PKM			[Novosergievka distr.] nr Novosergievka vill., [N52.09411, E53.63922], 29 Aug 1930, I. Sprygin 963 (PKM)
Blitum virgatum	L.	52.45591	53.97821	Russia	Orenburg	8	9	1930		Yu.D.Sukhova	811		native	Khlebovka		LE			[Novosergievka distr.] nr Khlebovka, [N52.45591, E53.97821], 8 Sep 1930, Yu.D. Sukhova 811 (LE)
Teloxys aristata	(L.) Moq.	53.353051	54.04761	Russia	Orenburg	12	8	1930		I.Sprygin	314		alien	Meteor		PKM			[Ponomaryovka distr.] nr Meteor vill., [N53.353051, E54.047610], 12 Aug 1930, I. Sprygin 314 (PKM)
Teloxys aristata	(L.) Moq.	52.36565	51.58247	Russia	Orenburg	19	8	1930		I.Sprygin	543		alien	Ivanovka		PKM			[Kurmanaevka distr.] Tok River basin, nr Ivanovka vill., [N52.36565, E51.58247], 19 Aug 1930, I. Sprygin 543 (PKM)
Atriplex intracontinentalis	Sukhor.	52.03291	55.64534	Russia	Orenburg	14	8	1930		A.Uranov			native	Petropavlovka		MOSP	25250		[Sakmara distr.] nr Petropavlovka vill., [N52.03291, 55.64534], 14 Aug 1930, A. Uranov 25250 (MOSP)
Atriplex intracontinentalis	Sukhor.	53.55344	52.73416	Russia	Orenburg	14	8	1930		R.Stelmakh	646		native	Zaglyadino		PKM			[Asekeevo distr.] nr Zaglyadino vill., [N53.55344, E 52.73416], 14 Aug 1930, R. Stelmakh 646 (PKM)
Atriplex micrantha	Ledeb.	52.84241	53.4847	Russia	Orenburg	24	7	1930		Yu.D.Sukhova	620a		native	Pleshanovo		LE			[Krasnaya Gvardiya distr.] nr Pleshanovo vill., [N52.84241, E53.48470], 24 Jul 1930, Yu.D. Sukhova 620a (LE)
Atriplex micrantha	Ledeb.	51.50038	57.37215	Russia	Orenburg	5	8	1930		Yu.Sukhova	530		native	Gumarovo		PKM			[Kuvandyk distr.] nr Gumarovo vill., [N51.50038, E57.37215], 5 Aug 1930, Yu. Sukhova 530 (PKM)
Atriplex oblongifolia	Waldst. & Kit.	53.55344	52.73416	Russia	Orenburg	12	8	1930		R.Stelmakh	630		native	Zaglyadino		PKM			Asekeevo distr., Zaglyadino vill., [N53.55344, E52.73416], 12 Aug 1930, R. Stelmakh 630 (PKM)
Atriplex oblongifolia	Waldst. & Kit.	51.50117	57.37243	Russia	Orenburg	23	8	1930		Yu.D.Sukhova	616		native	Gumarovo		LE			[Kuvandyk distr.] Gumarovo vill., [N51.50117, E57.37243], 23 Aug 1930, Yu.D. Sukhova 616 (LE)
Atriplex oblongifolia	Waldst. & Kit.	52.56928	54.02395	Russia	Orenburg	26	8	1930		Yu.D.Sukhova	675		native	Yasnogorsky		LE			[Novosergievka distr.] Yasnogorsky vill., [N52.56928, 54.02395], 26 Aug 1930, Yu.D. Sukhova 675 (LE)
Atriplex prostrata	Boucher ex DC.	51.50038	57.37215	Russia	Orenburg		7	1930		Yu.Sukhova	642		native	Gumarovo		PKM			[Dombarovka distr.] nr Gumarovo vill., [N51.50038, E57.37215], Jun 1930, Yu. Sukhova 642 (PKM)
Atriplex prostrata	Boucher ex DC.	52.07768	54.20541	Russia	Orenburg	3	8	1930		E.A.Gorodkova-Selivanova	1274		native	Adamovka		LE			[Adamovka distr.] Adamovka vill., [N52.07768, E54.20541], 3 Aug 1930, E.A. Gorodkova-Selivanova 1274 (LE)
Atriplex sagittata	Borkh.	53.72295	52.39829	Russia	Orenburg	22	7	1930		anonymous	124		native	Karpovka		PKM			Buguruslan distr., Karpovka vill., [N53.72295, E52.39829], 22 Jul 1930, anonymous 124 (PKM)
Atriplex sagittata	Borkh.	52.8416	53.48314	Russia	Orenburg	24	8	1930		Yu.Sukhova	620		native	Pleshanovo		PKM			[Krasnaya Gvardiya distr.] Pleshanovo vill., [N52.8416, E53.48314], 24 Aug 1930, Yu. Sukhova 620 (PKM)
Atriplex sagittata	Borkh.	51.50038	57.37215	Russia	Orenburg	25	8	1930		Yu.Sukhova	641		native	Gumarovo		PKM			[Kuvandyk distr.] Gumarovo vill., [N51.50038, E57.37215], 25 Aug 1930, Yu. Sukhova 641 (PKM);
Chenopodium album	L.	51.50038	57.37215	Russia	Orenburg	20	7	1930		Yu.Sukhova	377		native	Gumarovo		PKM			[Kuvandyk distr.] nr Gumarovo vill., [N51.50038 E57.37215], 20 Jul 1930, Yu. Sukhova 377 (PKM)
Chenopodium album	L.	52.17224	53.82593	Russia	Orenburg	8	8	1930		E.A.Gorodkova-Selivanova	1315		native	Devyataevka		LE			[Novosergievka distr.] nr Devyataevka vill., [N52.17224, E53.82593], 8 Aug 1930, E.A. Gorodkova-Selivanova 1315 (LE)
Chenopodium album	L.	52.17224	53.82593	Russia	Orenburg	8	8	1930		E.A.Gorodkova-Selivanova	1316		native	Devyataevka		PKM			[Novosergievka distr.] nr Devyataevka vill., [N52.17224, E53.82593], 8 Aug 1930, E.A. Gorodkova-Selivanova 1316 (PKM)
Chenopodium album	L.	52.09442	56.37382	Russia	Orenburg	28	8	1930		I.Sprygin			native	Cherepanovka		PKM			[Saraktash distr.] nr Cherepanovka vill., [N52.09442, E56.37382], 28 Aug 1930, I. Sprygin 917 (PKM)
Chenopodium album	L.	52.42035	53.15803	Russia	Orenburg	22	9	1930		G.A.Bazhanov	653		native	Sorochinsk		LE			nr Sorochinsk, [N52.42035, E53.15803], 22 Sep 1930, G.A. Bazhanov 653 (LE)
Chenopodiastrum hybridum	(L.) S.Fuentes & al.	51.60799	53.9056	Russia	Orenburg	15	7	1930		Anonymous			native	Belye Klyuchi		MOSP	25226		[Ilekk distr.], Belye Klyuchi vill., [N51.60799, E53.90560], 15 Jul 1930, Anonymous 25226 (MOSP)
Halimione verrucifera	(M.Bieb.) Aellen	51.769563	52.73755	Russia	Orenburg	25	6	1930		M.Khomutova & E.Iljina	544		native	Tashla		LE			[Tashla distr.] nr Tashla vill., [N51.769563, E52.73755], 25 Jun 1930, M. Khomutova & E. Iljina 544 (LE)
Halimione verrucifera	(M.Bieb.) Aellen	52.56819	54.02312	Russia	Orenburg	5	9	1930		Yu.D.Sukhova	749		native	Yasnogorsky		SVER		SVER570456	[Novosergievka distr.] Yasnogorsky vill., [N52.56819, E54.02312], 5 Sep 1930, Yu.D. Sukhova 749 (LE, SVER570456)
Lipandra polysperma	(L.) S.Fuentes & al.	51.50038	57.37215	Russia	Orenburg	18	7	1930		Yu.Sukhova	372		native	Gumarovo		PKM			[Kuvandyk distr.] nr Gumarovo vill., [N51.50038, E57.37215], 18 Jul 1930, Yu. Sukhova 372 (PKM)
Lipandra polysperma	(L.) S.Fuentes & al.	51.60684	53.90674	Russia	Orenburg	17	8	1930		Anonymous			native	Belye Klyuchi		MOSP	24874		[Ilek distr.] Belye Klyuchi, [N51.60684, E53.90674], 17 Aug 1930, Anonymous 24874 (MOSP)
Oxybasis chenopodioides	(L.) S.Fuentes & al.	52.83639	54.78141	Russia	Orenburg	29	8	1930		anonymous			native	Mustafino		PKM			Sharlyk distr., nr Mustafino vill., [52.83639, 54.78141], 29 Aug 1930, anonymous s.n. (PKM)
Oxybasis glauca	(L.) S.Fuentes & al.	51.46154	58.2828	Russia	Orenburg	16	8	1930		Yu.Sukhova	590		native	Aktash Hill		PKM			[Gai distr.] Aktash Hill, [N51.46154, E058.2828], 16 Aug 1930, Yu. Sukhova 590 (PKM)
Oxybasis rubra	(L.) S.Fuentes & al.	51.59848	53.62893	Russia	Orenburg	18	8	1930		A.Uranov			native	Rassypnaya		MOSP	25418		[Ilek distr.] nr Rassypnaya vill., [N51.59848, E53.62893], 18 Aug 1930, A. Uranov 25418 (MOSP)
Oxybasis urbica	(L.) S.Fuentes & al.	51.52181	59.93721	Russia	Orenburg	3	8	1930		E.A.Gorodkova-Selivanova	1280		native	Adamovka		LE			[Adamovka distr.] Adamovka vill., [N51.52181, E59.93721], 3 Aug 1930, E.A. Gorodkova-Selivanova 1280 (LE)
Oxybasis urbica	(L.) S.Fuentes & al.	51.34544	56.45676	Russia	Orenburg	28	8	1930		Velchikova & al.	33		native	Burtinsky		MW		MW0327586	Burtinsky [probably Belyaevka] distr., [N51.34544, E56.45676], 28 Aug 1930, Velchikova & al. 33 (MW0327586)
Oxybasis urbica	(L.) S.Fuentes & al.	52.09442	56.37382	Russia	Orenburg	28	8	1930		I.Sprygin	920		native	Cherepanovka		PKM			[Saraktash distr.] nr Cherepanovka vill., [N52.09442, E56.37382], 28 Aug 1930, I. Sprygin 920 (PKM)
Oxybasis urbica	(L.) S.Fuentes & al.	51.81657	53.01081	Russia	Orenburg	31	8	1930		M.Khomutova			native	Vyazovoe		MOSP	24870		[Tashla distr.] nr Vyazovoe, [N51.81657, E53.01081], 31 Aug 1930, M. Khomutova 24870 (MOSP)
Oxybasis urbica	(L.) S.Fuentes & al.	52.45644	53.97538	Russia	Orenburg	7	9	1930		Yu.D.Sukhova	796		native	Khlebovka		LE			[Novosergievka distr.] nr Khlebovka, [N52.45644, E53.97538], 7 Sep 1930, Yu.D. Sukhova 796 (LE)
Axyris amaranthoides	L.	53.59089	53.60263	Russia	Orenburg	8	8	1930		E.A.Gorodkova-Selivanova	1345		alien	Radovka		LE			[Abdulinsky distr.] Radovka vill., [N53.59089, E53.60263], 8 Aug 1930, E.A. Gorodkova-Selivanova 1345 (LE)
Axyris amaranthoides	L.	51.83074	52.8815	Russia	Orenburg	15	8	1930		A.Uranov			alien	Verhnie Elshanki		MOSP	25053		[Tashla distr.] nr Verhnie Elshanki, [N51.83074, E52.88150], 15 Aug 1930, A. Uranov 25053 (MOSP)
Ceratocarpus arenarius	L.	52.37492	52.33707	Russia	Orenburg		6	1930		E.A.Gorodkova-Selivanova	154		native	Logachevka		LE			[Totskoe distr.] nr Logachevka vill., [N52.37492, E52.33707], Jun 1930, E. Gorodkova-Selivanova 154 (LE)
Ceratocarpus arenarius	L.	52.08094	59.73608	Russia	Orenburg	22	7	1930		K.Afanasyev	405		native	Kvarkeno		LE			[Kvarkeno distr.] nr Kvarkeno vill., [N52.08094, E59.73608], 22 Jul 1930, K. Afanasyev 405 (LE)
Ceratocarpus arenarius	L.	52.56989	54.02389	Russia	Orenburg	26	8	1930		Yu.D.Sukhova	677		native	Yasnogorsky		LE			[Novosergievka distr.] Yasnogorsky vill., [N52.56989, E54.02389], 26 Aug 1930, Yu.D. Sukhova 677 (LE)
Krascheninnikovia ceratoides	(L.) Gueldenst.	53.69255	53.64739	Russia	Orenburg	1	8	1930		E.A.Gorodkova-Selivanova	689		native	Abdulino		PKM			nr Abdulino town, [N53.69255, E53.64739], 1 Aug 1930, E. Gorodkova 689 (PKM)
Krascheninnikovia ceratoides	(L.) Gueldenst.	53.574797	52.805479	Russia	Orenburg	9	8	1930		R.Stelmakh	540		native	Asekeevo		PKM			[Asekeevo distr.] nr Asekeevo vill., 9 Aug 1930, R. Stelmakh 540 (PKM)
Krascheninnikovia ceratoides	(L.) Gueldenst.	53.5727	52.62366	Russia	Orenburg	24	8	1930		I.Sprygin & E.A.Gorodkova	79		native	Kozlovka		PKM			Buguruslan distr., nr Kozlovka vill., [N53.5727, E52.62366], 24 Aug 1930, I. Sprygin & E. Gorodkova 79 (PKM)
Krascheninnikovia ceratoides	(L.) Gueldenst.	52.32232	53.40479	Russia	Orenburg	30	8	1930		I.Sprygin	1056		native	Nadezhdinka		PKM			Sorochinsky distr., nr Nadezhdinka vill., [N52.32232, E53.40479], 30 Aug 1930, I. Sprygin 1056 (PKM)
Krascheninnikovia ceratoides	(L.) Gueldenst.	51.81755	53.01239	Russia	Orenburg	31	8	1930		M.Khomutova			native	Vyazovoe		MOSP			Ilek [Tashla] distr., nr Vyazovoe, [N51.81755, E53.01239], 31 Aug 1930, M. Khomutova (MOSP)
Krascheninnikovia ceratoides	(L.) Gueldenst.	51.81755	53.01239	Russia	Orenburg	31	8	1930		M.Khomutova			native	Vyazovoe		PKM			Ilek [Tashla] distr., nr Vyazovoe, [N51.81755, E53.01239], 31 Aug 1930, M. Khomutova (PKM)
Krascheninnikovia ceratoides	(L.) Gueldenst.	51.87227	54.524396	Russia	Orenburg	2	9	1930		E.A.Gorodkova-Selivanova	1810		native	Syrt		PKM			[Perevolotskii distr.] nr Syrt vill., 2 Sep 1930, E. Gorodkova-Selivanova 1810 (PKM)
Krascheninnikovia ceratoides	(L.) Gueldenst.	51.500238	57.371833	Russia	Orenburg	16	9	1930		Yu.Sukhova	824		native	Gumarovo		PKM			[Kuvandyk distr.] Gumarovo vill., [N51.500238, E57.371833], 16 Sep 1930, Yu. Sukhova 824 (PKM)
Corispermum declinatum	Stephan ex Iljin	53.55344,	52.73416	Russia	Orenburg	1	7	1930		R. Stelmakh	128		alien	Zaglyadino		PKM			Asekeevo distr.
Corispermum declinatum	Stephan ex Iljin	52.008	54.006	Russia	Orenburg	8	8	1930		E.A.Gorodkova-Selivanova	1323		alien	Devyataevka		PKM			[Novosergievka distr.] nr Devyataevka vill., [N52.01?00 E54.00?00], 8 Aug 1930, E. Gorodkova-Selivanova 1323 (PKM)
Corispermum declinatum	Stephan ex Iljin	52.33479	54.08195	Russia	Orenburg	12	8	1930		E.A.Gorodkova-Selivanova	1447		alien	Lado		LE			[Novosergievka distr.] Lado vill., [N52.33479, E54.08195], 12 Aug 1930, E. Gorodkova-Selivanova 1447 (LE)
Corispermum declinatum	Stephan ex Iljin	51.87681	54.18778	Russia	Orenburg	24	8	1930		E.A.Gorodkova-Selivanova	1756		alien	Perevolotskaya Station		LE			[Perevolotskii distr.] nr Perevolotskaya Station, [N51.87681, E54.18778], 24 Aug 1930, E.A. Gorodkova-Selivanova 1756 (LE)
Corispermum declinatum	Stephan ex Iljin	51.87681	54.18778	Russia	Orenburg	24	8	1930		E.A.Gorodkova-Selivanova	1756		alien	Perevolotskaya Station		PKM			[Perevolotskii distr.] nr Perevolotskaya Station, [N51.87681, E54.18778], 24 Aug 1930, E.A. Gorodkova-Selivanova 1756 (PKM)
Corispermum declinatum	Stephan ex Iljin	52.53196	54.34967	Russia	Orenburg	28	8	1930		Yu.D.Sukhova	690		alien	Shar		LE			[Alexandrovka distr.] Shar vill., [N52.53196, E54.34967], 28 Aug 1930, Yu.D. Sukhova 690 (LE)
Corispermum hyssopifolium	L.	52.10142	56.15268	Russia	Orenburg	30	8	1930		I. Sprygin			native	Nadezhdinka		PKM			Sorochinsk distr.
Salicornia perennans	Willd.	51.500238	57.371833	Russia	Orenburg	5	8	1930		Yu.Sukhova	523		native	Gumarovo		LE			[Kuvandyk distr.] Gumarovo vill., [N51.500238, E57.371833], 5 Aug 1930, Yu. Sukhova 523 (LE)
Suaeda corniculata	(C.A.Mey.) Bunge	51.500524	57.372439	Russia	Orenburg	16	8	1930		Yu.D.Sukhova	589		native	Gumarovo		LE			[Kuvandyk distr.] Gumarovo vill., [N51.500524, E57.372439], 16 Aug 1930, Yu.D. Sukhova 589 (LE)
Suaeda corniculata	(C.A.Mey.) Bunge	52.568769	54.023467	Russia	Orenburg	5	9	1930		Yu.D.Sukhova	748		native	Yasnogorsky		LE			Novosergievka distr., nr Yasnogorsky vill., [N52.568769, E54.023467], 5 Sep 1930, Yu.D. Sukhova 748 (LE)
Suaeda corniculata	(C.A.Mey.) Bunge	51.08787	54.882688	Russia	Orenburg	11	9	1930		M.Khomutova			native	Trudovoe		MOSP	24872		Sol’-Iletsk distr., nr Trudovoe vill., [N51.087870, E54.882688], 11 Sep 1930, M. Khomutov 24872 (MOSP)
Suaeda prostrata	Pall.	51.500447	57.371865	Russia	Orenburg	5	7	1930		Yu.Sukhova	525		native	Gumarovo		LE			[Kuvandyk distr.] nr Gumarovo vill., [N51.500447, E57.371865], 5 Jul 1930, Yu. Sukhova 525 (LE)
Bassia prostrata	(L.) Beck	53.69255	53.64739	Russia	Orenburg	1	8	1930		R.Stelmakh	467		native	Abdulino		PKM			[Abdulino distr.] nr Abdulino vill., [N53.69255, E53.64739], 1 Aug 1930, R. Stelmakh 467 (PKM)
Bassia prostrata	(L.) Beck	53.32066	54.12174	Russia	Orenburg	6	8	1930		I.Sprygin & E.A.Gorodkova	35		native	Ponomaryovka		PKM			Ponomaryovka distr., nr Ponomaryovka vill., [N53.32066, E54.12174], 6 Aug 1930, I. Sprygin & E. Gorodkova 35 (PKM)
Bassia prostrata	(L.) Beck	51.54685	53.34977	Russia	Orenburg	18	7	1930		T.Vernander			native	Ilek		PKM			10 km NW of Ilek town, [N51.54685, E53.34977], 18 Jul 1930, T. Vernander s.n. (PKM)
Bassia prostrata	(L.) Beck	51.500472	57.372215	Russia	Orenburg	7	8	1930		Yu.Sukhova	548		native	Gumarovo		LE			[Kuvandyk distr.] Gumarovo vill., [N51.500472, E57.372215], 7 Aug 1930, Yu. Sukhova 548 (LE)
Bassia prostrata	(L.) Beck	51.500472	57.372215	Russia	Orenburg	7	8	1930		Yu.Sukhova	782		native	Gumarovo		PKM			[Kuvandyk distr.] Gumarovo vill., [N51.500472, E57.372215], 7 Aug 1930, Yu. Sukhova 782 (PKM);
Bassia prostrata	(L.) Beck	53.50034	52.87092	Russia	Orenburg	9	8	1930		E.A.Gorodkova-Selivanova	705		native	Asekeevo		PKM			[Asekeevo distr.] nr Asekeevo vill., [N53.50034, E 52.87092], 9 Aug 1930, E. Gorodkova 705 (PKM)
Bassia scoparia	(L.) Beck	51.987459	53.692152	Russia	Orenburg	13	8	1930		E.A.Gorodkova-Selivanova	1465		alien	Tsarichanka		LE			[Novosergievka distr.] Tsarichanka vill., 13 Aug 1930, E.A. Gorodkova-Selivanova 1465 (LE)
Camphorosma lessingii	Litv.	51.500584	57.37164	Russia	Orenburg	7	8	1930		Yu.D.Sukhova	544		native	Gumarovo		LE			[Kuvandyk distr.] Gumarovo vill., [N51.500584, E57.371640], 7 Aug 1930, Yu.D. Sukhova 544 (LE)
Camphorosma monspeliaca	L.	51.76959	52.73757	Russia	Orenburg	26	6	1930		M.Khomutova	625		native	Tashla		PKM			Tashla distr., nr Tashla vill., [N51.76959, E52.73757], 26 Jun 1930, M. Khomutova 625 (PKM)
Camphorosma monspeliaca	L.	51.501032	57.370411	Russia	Orenburg	7	8	1930		Yu.Sukhova	544		native	Gumarovo		PKM			[Kuvandyk distr.] Gumarovo vill., [N51.501032, E57.370411], 7 Aug 1930, Yu. Sukhova 544 (PKM)
Camphorosma songorica	Bunge	51.501032	57.370411	Russia	Orenburg	5	8	1930		Yu.D.Sukhova	520		native	Gumarovo		LE			[Kuvandyk distr.] Gumarovo vill., [N51.501032, E57.370411], 5 Aug 1930, Yu.D. Sukhova 520 (LE)
Camphorosma songorica	Bunge	52.92097	54.7461	Russia	Orenburg	28	8	1930		anonymous			native	Sharlyk		PKM			[Sharlyk distr.] nr Sharlyk vill., [N52.92097, E54.7461], 28 Aug 1930, anonymous s.n. (PKM)
Camphorosma songorica	Bunge	51.815789	53.012849	Russia	Orenburg	30	8	1930		M.Khomutova			native	Vyazovoe		MOSP	25489		[Tashla distr.] nr Vyazovoe vill., [N51.815789, E53.012849], 30 Aug 1930, M. Khomutova 25489 (MOSP)
Camphorosma songorica	Bunge	51.728429	52.729689	Russia	Orenburg	11	9	1930		M.Khomutova			native	Trudovoe		MOSP	25023		[Sol’-Iletsk distr. distr.] nr Trudovoe vill., [N51.728429, E52.729689], 11 Sep 1930, M. Khomutova 25023 (MOSP)
Sedobassia sedoides	(Pall.) Freitag & G.Kadereit	51.59696	54.15846	Russia	Orenburg	26	6	1930		Kharkina			native	Krasnokholm		PKM			Orenburgsk distr., nr Krasnokholm vill., [N51.59696, E54.15846], 26 Jun 1930, Kharkina s.n. (PKM)
Sedobassia sedoides	(Pall.) Freitag & G.Kadereit	53.55344	52.73416	Russia	Orenburg	30	6	1930		R.Stelmakh	125		native	Zaglyadino		PKM			Asekeevo distr., nr Zaglyadino vill., [N53.55344, 52.73416], 30 Jun 1930, R. Stelmakh 125 (PKM)
Sedobassia sedoides	(Pall.) Freitag & G.Kadereit	53.57484	52.8129	Russia	Orenburg	9	8	1930		E.A.Gorodkova-Selivanova	716		native	Asekeevo		PKM			[Asekeevo distr.] nr Asekeevo vill., [N53.57484, E52.8129], 9 Aug 1930, E. Gorodkova 716 (PKM)
Sedobassia sedoides	(Pall.) Freitag & G.Kadereit	52.5512	54.36394	Russia	Orenburg	14	8	1930		E.A.Gorodkova-Selivanova	1512		native	Tsarichanka		PKM			[Alexandrovka distr.] nr Tsarichanka vill., [N52.5512, E54.36394], 14 Aug 1930, E. Gorodkova-Selivanova 1512 (PKM)
Sedobassia sedoides	(Pall.) Freitag & G.Kadereit	52.00447	53.62534	Russia	Orenburg	28	8	1930		I.Sprygin	916		native	Cherepanovka to Novosergievka		PKM			[Novosergievka distr.] Cherepanovka to Novosergievka vill., [N52.00447, E53.62534], 28 Aug 1930, I. Sprygin 916 (PKM)
Sedobassia sedoides	(Pall.) Freitag & G.Kadereit	52.522	52.74445	Russia	Orenburg	15	9	1930		E.A.Gorodkova-Selivanova			native	Totskoe		PKM			[Totskoe distr.] nr Totskoe vill., [N52.522, E52.74445], 15 Sep 1930, E. Gorodkova-Selivanova s.n. (PKM)
Caroxylon laricinum	(Pall.) Tzvelev	51.823943	52.614783	Russia	Orenburg	10	8	1930		M.Khomutova			native	Kandalintsevo		MOSP	13156		[Tashla distr.] nr Kandalintsevo vill., [N51.823943, E52.614783], 10 Aug 1930, M. Khomutova 13156 (MOSP)
Caroxylon laricinum	(Pall.) Tzvelev	51.59696	54.15846	Russia	Orenburg	17	8	1930		I.Sprygin	238		native	Krasnokholm		PKM			[Orenburg distr.] Krasnokholm vill., [N51.59696, E54.15846], 17 Aug 1930, I. Sprygin 238 (PKM)
Caroxylon laricinum	(Pall.) Tzvelev	52.343297	56.160824	Russia	Orenburg	22	8	1930		anonymous			native	Tyulgan		MOSP			[Tyulgan distr.] nr Tyulgan vill., [N52.343297, E56.160824], 22 Aug 1930, anonymous s.n. (MOSP)
Caroxylon laricinum	(Pall.) Tzvelev	51.903491	52.578443	Russia	Orenburg	22	8	1930		M.Khomutova			native	between Zhigalino & Petushkovo		MOSP	13157		[Tashla distr.] between Zhigalino & Petushkovo vill., [N51.903491, E52.578443], 22 Aug 1930, M. Khomutova 13157 (MOSP)
Caroxylon laricinum	(Pall.) Tzvelev	51.903491	52.578443	Russia	Orenburg	22	8	1930		M.Khomutova			native	between Zhigalino & Petushkovo		PKM			[Tashla distr.] between Zhigalino & Petushkovo vill., [N51.903491, E52.578443], 22 Aug 1930, M. Khomutova 13157 (PKM)
Nanophyton erinaceum	(Pall.) Bunge	51.00564	58.79229	Russia	Orenburg	30	7	1930		anonymous	120		native	Krasnochabansky		PKM			[Dombarovka distr.] nr Krasnochabansky vill., 30 Jul 1930, [N51.00564, E58.79229], anonymous 120 (PKM)
Petrosimonia litwinowii	Korsh.	52.7200008	52.248693	Russia	Orenburg	11	8	1930		A.Uranov			native	Novoaleksandrovka		MOSP	39246		[Aleksandrovka distr.] nr Novoaleksandrovka vill., [N52.7200008, 52.248693], 11 Aug 1930, A. Uranov 39246 (MOSP)
Petrosimonia litwinowii	Korsh.	51.59696	54.15846	Russia	Orenburg	18	8	1930		M.Khomutova			native	Krasnokholm		PKM			Orenburgsky distr., nr Krasnokholm vill., [N51.59696, E54.15846], 18 Aug 1930, M. Khomutova s.n. (PKM)
Salsola collina	Pall.	52.30825	52.97651	Russia	Orenburg		8	1930		I.Sprygin	713		alien	Troitskoe		PKM			[Sorochinsk distr.] Troitskoe vill., [N52.30825, E52.97651], Aug 1930, I. Sprygin 713 (PKM)
Salsola collina	Pall.	53.57484	52.8129	Russia	Orenburg	9	8	1930		R.Stelmakh	534		alien	Asekeevo		PKM			Asekeevo distr., nr Asekeevo vill., [N53.57484, E52.8129], 9 Aug 1930, R. Stelmakh 534 (PKM)
Salsola collina	Pall.	53.28849	54.14975	Russia	Orenburg	13	8	1930		I.Sprygin	333		alien	Nauruzovo		PKM			[Ponomaryovka distr.] Nauruzovo vill., [N53.28849, E54.14975], 13 Aug 1930, I. Sprygin 333 (PKM)
Salsola collina	Pall.	51.83307	53.4947	Russia	Orenburg	28	8	1930		I.Sprygin	885		alien	Rzhavka		PKM			[Novosergievka distr.] Rzhavka vill., [N51.83307, E53.4947], 28 Aug 1930, I. Sprygin 885 (PKM)
Salsola collina	Pall.	52.09411	53.63922	Russia	Orenburg	29	8	1930		I.Sprygin	950		alien	Novosergievka		PKM			[Novosergievka distr.] nr Novosergievka vill., [N52.09411, E53.63922], 29 Aug 1930, I. Sprygin 950 (PKM)
Salsola collina	Pall.	52.522	52.74445	Russia	Orenburg	30	9	1930		E.A.Gorodkova-Selivanova			alien	Totskoe		PKM			[Totskoe distr.] nr Totskoe vill., [N52.522, E52.74445], 30 Sep 1930, E. Gorodkova-Selivanova s.n. (PKM)
Salsola tamariscina	Pall.	51.56576	56.12095	Russia	Orenburg	21	9	1930		I.Sprygin	632		native	Krasnogor		PKM			[Saraktash distr.] nr Krasnogor vill., [N51.56576, E56.12095], 21 Sep 1930, I. Sprygin 632 (PKM)
Salsola tamariscina	Pall.	52.075201	53.654095	Russia	Orenburg	13	8	1930		E.A.Gorodkova-Selivanova	1468		native	Tsarichanka		LE			[Novosergievka distr.] Tsarichanka vill., [N52.075201, E53.654095], 13 Aug 1930, E.A. Gorodkova-Selivanova 1468 (LE)
Salsola tamariscina	Pall.	52.075201	53.654095	Russia	Orenburg	13	8	1930		E.A.Gorodkova-Selivanova	1468		native	Tsarichanka		PKM			[Novosergievka distr.] Tsarichanka vill., [N52.075201, E53.654095], 13 Aug 1930, E.A. Gorodkova-Selivanova 1468 (PKM)
Salsola tamariscina	Pall.	52.08816	53.23908	Russia	Orenburg	26	8	1930		I.Sprygin	797		native	Starobelogorka		PKM			[Novosergievka distr.] nr Starobelogorka vill., [N52.08816, E53.23908], 26 Aug 1930, I. Sprygin 797 (PKM)
Salsola tamariscina	Pall.	52.45591	53.97821	Russia	Orenburg	7	9	1930		Yu.D.Sukhova	811		native	Khlebovka		LE			[Novosergievka distr.] nr Khlebovka, [N52.45591, E53.97821], 7 Sep 1930, Yu.D. Sukhova 811 (LE)
Salsola tamariscina	Pall.	52.522015	52.743641	Russia	Orenburg	16	9	1930		E.A.Gorodkova-Selivanova			native	Totskoe		LE			[Totskoe distr.] Totskoe, [N52.522015, E52.743641], 16 Sep 1930, E.A. Gorodkova-Selivanova s.n. (LE)
Salsola tamariscina	Pall.	52.522015	52.743641	Russia	Orenburg	16	9	1930		E.A.Gorodkova-Selivanova			native	Totskoe		PKM			[Totskoe distr.] Totskoe, [N52.522015, E52.743641], 16 Sep 1930, E.A. Gorodkova-Selivanova s.n. (PKM)
Atriplex cana	Ledeb.	50.96544	55.9279	Russia	Orenburg	18	6	1931		M.Khomutova & M.Belov			native	Karpovskoe		MOSP			Burtinsk [Akbulak] distr., nr Karpovskoe vill., [N50.96544, E55.92790], 18 Jun 1931, M. Khomutova & M. Belov (MOSP)
Atriplex cana	Ledeb.	50.96544	55.9279	Russia	Orenburg	18	6	1931		M.Khomutova & M.Belov			native	Karpovskoe		PKM			Burtinsk [Akbulak] distr., nr Karpovskoe vill., [N50.96544, E55.92790], 18 Jun 1931, M. Khomutova & M. Belov (PKM)
Atriplex cana	Ledeb.	51.01313	56.38697	Russia	Orenburg	29	6	1931		L.Skvortsova			native	Sarakamysh		PKM			[Akbulak distr.] nr Sarakamysh vill., [N51.01313, E56.38697], 29 Jun 1931, L. Skvortsova s.n. (PKM)
Atriplex intracontinentalis	Sukhor.	52.6771	52.36606	Russia	Orenburg		6	1931		E.A.Gorodkova & S.Kurnaev	513		native	Krasnogvardeets		PKM			Buzuluk distr., Krasnogvardeets vill., [N52.6771, E52.36606], Jun 1931, E. Gorodkova & S. Kurnaev 513 (PKM)
Atriplex intracontinentalis	Sukhor.	51.40569	55.96342	Russia	Orenburg	8	8	1931		M.Khomutova			native	Tsvetochnoe		MOSP			Burtinsk [Belayevka] distr., Tsvetochnoe vill., [N51.40569, E55.96342], 8 Aug 1931, M. Khomutova s.n. (MOSP)
Atriplex patens	(Litv.) Iljin	51.32695	56.45444	Russia	Orenburg	31	8	1931		L.Skvortsova			native	Burtinsky		MOSP	12885		Burtinsky [Belyayevsky] distr., [N51.32695, E56.45444], 31 Aug 1931, L. Skvortsova 12885 (MOSP)
Atriplex prostrata	Boucher ex DC.	51.40086	55.95238	Russia	Orenburg	8	8	1931		M.Khomutova			native	Tsvetochnoe		PKM			[Belyaevka distr.] nr Tsvetochnoe vill., [N51.40086, E55.95238], 8 Aug 1931, M. Khomutova s.n. (PKM)
Atriplex tatarica	L.	51.35898	55.9881	Russia	Orenburg	19	7	1931		M.Khomutova			native	Vorotovsky		MOSP			Burtinsk [Belyayevsky] distr., nr Vorotovsky vill., [N51.35898, E55.98810], 19 Jul 1931, M. Khomutova (MOSP)
Atriplex tatarica	L.	51.35898	55.9881	Russia	Orenburg	19	7	1931		M.Khomutova			native	Vorotovsky		PKM			Burtinsk [Belyayevsky] distr., nr Vorotovsky vill., [N51.35898, E55.98810], 19 Jul 1931, M. Khomutova (PKM)
Atriplex tatarica	L.	51.24758	56.41731	Russia	Orenburg	17	8	1931		I.Sprygin	1514		native	Karagach		PKM			[Belyaevka distr.] nr Karagach vill., [N51.24758, E56.41731], 17 Aug 1931, I. Sprygin 1514 (PKM)
Chenopodium album	L.	52.77328	52.26132	Russia	Orenburg	26	5	1931		E.A.Gorodkova-Selivanova			native	Buzuluk		PKM			nr Buzuluk town, [52.77328 E52.26132], 26 May 1931, E. Gorodkova s.n. (PKM)
Halimione pedunculata	(L.) Aellen	51.32891	56.454	Russia	Orenburg	31	7	1931		L.Skvortsova			native	Donskoe		MOSP			Burtinsky [Belyayevsky] distr., nr Donskoe vill., [N51.32891, E56.45400], 31 Jul 1931, L. Skvortsova (MOSP)
Halimione verrucifera	(M.Bieb.) Aellen	51.35896	55.9892	Russia	Orenburg	19	7	1931		M.Khomutova			native	Vorotovsky		MOSP, PKM			[Belyaevka distr.] Vorotovsky vill. [N51.35896, E55.98920], 19 Jul 1931, M. Khomutova (MOSP, PKM)
Lipandra polysperma	(L.) S.Fuentes & al.	51.40488	55.96564	Russia	Orenburg	10	8	1931		M.Khomutova			native	Tsvetochnoe		PKM			[Belyaevka distr.] nr Tsvetochnoe vill., [N51.40488, E55.96564], 10 Aug 1931, M. Khomutova s.n. (PKM)
Oxybasis glauca	(L.) S.Fuentes & al.	51.76797	55.09708	Russia	Orenburg	14	7	1931		anonymous	390		native	Orenburg		PKM			nr Orenburg city, 14 Jul 1931, anonymous 390 (PKM);
Oxybasis glauca	(L.) S.Fuentes & al.	51.24758	56.41731	Russia	Orenburg	17	8	1931		I.Sprygin	1525		native	Karagach		PKM			[Belyaevka distr.] nr Karagach vill., [N51.24758, E56.41731], 17 Aug 1931, I. Sprygin 1525 (PKM)
Oxybasis urbica	(L.) S.Fuentes & al.	51.40812	55.96857	Russia	Orenburg	8	8	1931		M.Khomutova			native	Tsvetochnoe		MOSP	7690		Burtinsk [Belyaevka] distr., Tsvetochnoe vill., [N51.40812, E55.96857], 8 Aug 1931, M. Khomutova 7690 (MOSP)
Oxybasis urbica	(L.) S.Fuentes & al.	51.99054	56.00561	Russia	Orenburg	13	8	1931		I.Sprygin	1293		native	Nikolaevka		PKM			[Saraktash distr.] nr Nikolaevka vill., [N51.99054, E56.00561], 13 Aug 1931, I. Sprygin 1293 (PKM)
Ceratocarpus arenarius	L.	51.36967	55.99282	Russia	Orenburg	6	6	1931		L.Skvortsova			native	Burtinsky		MOSP	7683		Burtinsk [Belyaevka] distr., Burtinsky vill., [N51.36967, E55.99282], 6 Jun 1931, L. Skvortsova 7683 (MOSP)
Krascheninnikovia ceratoides	(L.) Gueldenst.	51.4002	56.40962	Russia	Orenburg	18	8	1931		I.Sprygin & al.			native	Belyaevka		PKM			Belyaevka distr., nr Belyaevka vill., [N51.4002, E56.40962], 18 Aug 1931, I. Sprygin & al. s.n. (PKM)
Suaeda acuminata	(C.A.Mey.) Moq.	51.358746	55.987975	Russia	Orenburg	19	7	1931		M.Khomutova			native	Vorotovsky		MOSP	13544		[Belyaevka distr.] Burtinsky sovkhoz, nr Vorotovsky vill., [N51.358746, E55.987975], 19 Jul 1931, M. Khomutova 13544 (MOSP)
Suaeda acuminata	(C.A.Mey.) Moq.	51.369481	55.993614	Russia	Orenburg	23	8	1931		M.Khomutova			native	Burtinsky		MOSP	11717		Burtinsky [Belyaevka] distr., nr Burtinsky vill., [N51.369481, E55.993614], 23 Aug 1931, M. Khomutova 11717 (MOSP)
Suaeda corniculata	(C.A.Mey.) Bunge	51.393786	56.862465	Russia	Orenburg	30	8	1931		M.Khomutova	7705		native	Donskoe		MOSP			Burtinsk [Belyaevka] distr., nr Donskoe vill., [N51.393786, E56.862465], 30 Aug 1931, M. Khomutova 7705 (MOSP)
Suaeda prostrata	Pall.	51.404872	55.965979	Russia	Orenburg		7	1931		M.Khomutova			native	Tsvetochnoe		MOSP			Burtinsk [Belyaevka] distr., Tsvetochnoe vill., [N51.404872, E55.965979], Jun 1931, M. Khomutova (MOSP)
Suaeda salsa	(L.) Pall.	51.328619	56.455829	Russia	Orenburg	30	8	1931		L.Skvortsova	7704		native	Burtinsky [Belyayevsky] distr.		MOSP			Burtinsk [Belyaevka] distr., [N51.328619, E56.455829], 30 Aug 1931, L. Skvortsova 7704 (MOSP)
Camphorosma lessingii	Litv.	51.393697	56.862809	Russia	Orenburg	31	8	1931		M.Khomutova			native	Donskoe		MOSP			Burtinsk [Belyaevka] distr., nr Donskoe vill., [N51.393697, E56.862809], 31 Aug 1931, M. Khomutova (MOSP)
Camphorosma monspeliaca	L.	51.330944	56.456484	Russia	Orenburg	16	7	1931		M.Khomutova			native	Burtinsky [Belyayevsky] distr.		MOSP			Burtinsky [Belyayevsky] distr., [N51.330944, E56.456484], 16 Jul 1931, M. Khomutova (MOSP)
Camphorosma songorica	Bunge	51.013108	56.387479	Russia	Orenburg	31	6	1931		M.Khomutova			native	Sarakamysh		MOSP			Burtinsk [Akbulak] distr., nr Sarakamysh vill., [N51.013108, E56.387479], 31 Jun 1931, M. Khomutova (MOSP)
Sedobassia sedoides	(Pall.) Freitag & G.Kadereit	52.77328	52.26132	Russia	Orenburg	26	5	1931		E.A.Gorodkova-Selivanova			native	Buzuluk		PKM			nr Buzuluk town, [N52.77328, E52.26132], 26 May 1931, E. Gorodkova s.n. (PKM)
Sedobassia sedoides	(Pall.) Freitag & G.Kadereit	51.24758	56.41731	Russia	Orenburg	17	8	1931		I.Sprygin	1513		native	Karagach		PKM			Belyaevka distr., nr Karagach vill., [N51.24758, E56.41731], 17 Aug 1931, I. Sprygin 1513 (PKM)
Sedobassia sedoides	(Pall.) Freitag & G.Kadereit	51.355471	56.350006	Russia	Orenburg	22	8	1931		L.N.Skvortsova			native	Krestyanovskoe		MOSP	12880		Burtinsk [Belyaevka] distr., nr Krestyanovskoe vill., 22 Aug 1931, L.N. Skvortsova 12880 (MOSP)
Caroxylon laricinum	(Pall.) Tzvelev	51.40488	55.96564	Russia	Orenburg	8	8	1931		G.Sveshnikova			native	Tsvetochnoe		PKM			[Blyaevsky distr.] nr Tsvetochnoe vill., [N51.40488, E55.96564], 8 Aug 1931, G. Sveshnikova s.n. (PKM)
Caroxylon laricinum	(Pall.) Tzvelev	53.945403	52.459406	Russia	Orenburg	12	8	1931		L.Skvortsova & M.Khomutova			native	Bakhmetyevo		MOSP			[Severny distr.] nr Bakhmetyevo [Oktyabrskoe] vill., [N53.945403, E52.459406], 12 Aug 1931, L. Skvortsova & M. Khomutova s.n. (MOSP)
Nanophyton erinaceum	(Pall.) Bunge	51.36835	55.99716	Russia	Orenburg	12	8	1931		I.Sprygin	1176		native	Burtinsky		PKM			[Belyaevka distr.] nr Burtinsky vill., [N51.36835, 55.99716], 12 Aug 1931, I. Sprygin 1176 (PKM)
Nanophyton erinaceum	(Pall.) Bunge	51.24669	56.42083	Russia	Orenburg	17	8	1931		I.Sprygin	1512		native	Karagach		PKM			[Belyaevka distr.] nr Karagach vill., [N51.24669, E56.42083], 17 Aug 1931, I. Sprygin 1512 (PKM)
Ofaiston monandrum	(Pall.) Moq.	51.3587	55.98813	Russia	Orenburg	1	8	1931		L.Skvortsova & M.Khomutova			native	Vorotovsky		PKM			[Belyaevka distr.] nr Vorotovsky vill., [N51.3587, E55.98813], 1 Aug 1931, L. Skvortsova & M. Khomutova s.n. (PKM)
Ofaiston monandrum	(Pall.) Moq.	51.358693	55.988083	Russia	Orenburg	11	8	1931		L.Skvortsova & M.Khomutova			native	Vorotovsky		MOSP	11692		Burtinsk [Belyaevka] distr., nr Vorotovsky vill., [N51.358693, E55.988083], 11 Aug 1931, L. Skvortsova & M. Khomutova 11692 (MOSP)
Petrosimonia brachyphylla	(Bunge) Iljin	51.401516	56.628532	Russia	Orenburg	27	7	1931		L.Skvortsova			native	between Donskoe & Belyaevka		MOSP			[Belyaevka distr.] between Donskoe & Belyaevka vill., [N51.401516, E56.628532], 27 Jul 1931, L. Skvortsova s.n. (MOSP)
Petrosimonia triandra	(Pall.) Simonk.	51.35898	55.9881	Russia	Orenburg	18	7	1931		G.Sveshnikova			native	Vorotovsky		PKM			[Belyaevka distr.] nr Vorotovsky vill., 18 Jul 1931, G. Sveshnikova s.n. (PKM)
Anabasis salsa	(C.A.Mey.) Benth. ex Volkens	51.11582	56.05896	Russia	Orenburg	18	6	1931		M.Khomutova & al.			native	Karpovka		PKM			[Akbulak distr.] nr Karpovka vill., [N 51.11582, E56.05896], 18 Jun 1931, M. Khomutova & al. s.n. (PKM)
Anabasis salsa	(C.A.Mey.) Benth. ex Volkens	51.358746	55.988168	Russia	Orenburg	18	8	1931		M.Khomutova			native	Vorotovsky		MOSP	9635		Burtinsk [Belyaevka] distr., nr Vorotovsky vill., [N51.358746, E55.988168], 18 Aug 1931, M. Khomutova 9635 (MOSP)
Anabasis salsa	(C.A.Mey.) Benth. ex Volkens	51.115814	56.059135	Russia	Orenburg	18	8	1931		M.Khomutova & al.			native	Karpovka		MOSP	7672		Burtinsky [Akbulak] distr., nr Karpovka vill., [N51.115814, E56.059135], 18 Aug 1931, M. Khomutova & al. 7672 (MOSP)
Salsola collina	Pall.	53.17526	53.37537	Russia	Orenburg	2	7	1931		E.A.Gorodkova & I.Sprygin	500		alien	Borovka		PKM			[Matveevka distr.] nr Borovka vill., [N53.17526, E53.37537], 2 Jul 1931, E. Gorodkova & I. Sprygin 500 (PKM)
Salsola collina	Pall.	51.56576	56.12095	Russia	Orenburg	20	8	1931		I.Sprygin	1816		alien	Krasnogor		PKM			[Saraktash distr.] nr Krasnogor vill., [N51.56576, E56.12095], 20 Aug 1931, I. Sprygin 1816 (PKM)
Salsola collina	Pall.	51.369658	55.993845	Russia	Orenburg	23	8	1931		M.Khomutova			alien	Burtinsky		MOSP			Burtinsky [Belyaevka] distr., nr Burtinsky vill., [N51.369658, E55.993845], 23 Aug 1931, M. Khomutova (MOSP)
Salsola tamariscina	Pall.	51.866517	56.574969	Russia	Orenburg	27	7	1931		L.Skvortsova			native	Petrovskoe		MOSP			nr Petrovskoe vill., [N51.866517, E56.574969], 27 Jul 1931, L. Skvortsova s.n. (MOSP)
Salsola tamariscina	Pall.	52.96191	52.54551	Russia	Orenburg	22	9	1931		M.Blokhina	281		native	Novaya Kazanka		PKM			Buzuluk distr., nr Novaya Kazanka vill., [N 52.96191, E52.54551], 22 Sep 1931, M. Blokhina 281 (PKM)
Salsola tragus	L.	50.99445	56.16975	Russia	Orenburg	13	9	1931		L.Skvortsova			native	Karakuduk		PKM			[Akbulak distr.] nr Karakuduk vill., [N50.99445, E56.16975], 13 Sep 1931, L. Skvortsova s.n. (PKM)
Soda acutifolia	(Bunge) Mosyakin & al.	52.516922	52.067763	Russia	Orenburg	2	8	1931		L.Skvortsova			native	Kurmanaevka		MOSP			[Kurmanaevka distr.] nr Kurmanaevka vill., [N52.516922, E52.067763], 2 Aug 1931, L. Skvortsova s.n. (MOSP)
Soda inermis	(Moench) Fourr.	52.51673	52.06876	Russia	Orenburg	2	8	1931		L.Skvortsova			native	Kurmanaevka		PKM			[Kurmanaevka distr.] nr Kurmanaevka vill., [N52.51673, E52.06876], 2 Aug 1931, L. Skvortsova s.n. (PKM)
Soda inermis	(Moench) Fourr.	51.56455	54.18043	Russia	Orenburg	8	8	1931		T.Vernander			native	Krasnokholm		PKM			[Orenburgsky distr.] nr Krasnokholm vill., [N51.56455, E54.18043], 8 Aug 1931, T. Vernander s.n. (PKM)
Atriplex aucheri	Moq.	52.17721	52.62314	Russia	Orenburg	2	9	1932		M.Khomutova			native	Bogdanovka		MOSP	13085		Khalilovo [Totskoe] distr., nr Bogdanovka, [N52.17721, E52.62314], 2 Sept 1932, M. Khomutova 13085 (MOSP)
Atriplex cana	Ledeb.	50.89943	58.68548	Russia	Orenburg	30	5	1932		M.Khomutova			native	Ekaterinoslavska		MOSP	12669		[Dombarovka distr.] nr Ekaterinoslavska vill., [N50.89943, 58.68548], 30 May 1932, M. Khomutova 12669 (MOSP)
Atriplex cana	Ledeb.	51.22941	58.47514	Russia	Orenburg	20	7	1932		M.Khomutova			native	Orsky distr.		MOSP	12670		Orsky distr., [N51.22941, E58.47514], 20 Jul 1932, M. Khomutova 12670 (MOSP)
Atriplex cana	Ledeb.	52.02473	58.93868	Russia	Orenburg	18	9	1932		L.Skvortsova			native	Karl Marx		MOSP	13165		[Kvarkeno distr., nr Tanalykskaya vill.] nr Karl Marx vill., [N52.02473, E58.93868], 18 Sep 1932, L. Skvortsova 13165 (MOSP)
Atriplex cana	Ledeb.	51.38464	58.97621	Russia	Orenburg	25	8	1932		A.Uranov			native	Novoorsk		MOSP	29051		nr Novoorsk town, [N51.38464, E58.97621], 25 Aug 1932, A. Uranov 29051 (MOSP)
Atriplex intracontinentalis	Sukhor.	52.22671	58.98642	Russia	Orenburg			1932		A.Uranov			native	Maxim Gor’ky		MOSP	28993		[Kvarkeno distr.] nr Maxim Gor’ky vill., [N52.22671, E58.98642], 1932, A. Uranov 28993 (MOSP)
Atriplex intracontinentalis	Sukhor.	51.77385	52.73827	Russia	Orenburg	25	6	1932		anonymous			native	Tashla		MOSP	34804		Tashla distr., nr Tashla vill., [N51.77385, E52.73827], 25 Jun 1932, anonymous 34804 (MOSP)
Atriplex intracontinentalis	Sukhor.	51.29522	58.41236	Russia	Orenburg	19	8	1932		M.Khomutova			native	Krutorozhino		MOSP	13064		Orsky distr., nr Krutorozhino vill., [N 51.29522, E58.41236], 19 Aug 1932, M. Khomutova 13064 (MOSP)
Atriplex micrantha	Ledeb.	52.22679	58.98728	Russia	Orenburg	7	9	1932		A.Uranov			native	Maxim Gor’ky		MOSP	28994		Novoorsk [Kvarkeno] distr., nr Maxim Gor’ky vill., [N52.22679, E58.98728], 7 Sept 1932, A. Uranov 28994 (MOSP)
Atriplex prostrata	Boucher ex DC.	52.02808	58.94077	Russia	Orenburg	18	9	1932		L.Skvortsova			native	Karl Marx		MOSP	13210		[Kvarkeno distr., nr Tanalykskaya vill.] nr Karl Marx vill., [N52.02808, E58.94077], 18 Sep 1932, L. Skvortsova 13210 (MOSP)
Atriplex tatarica	L.	51.2294	58.47333	Russia	Orenburg	18	9	1932		L.N.Skvortsova			native	Orsk distr.		MOSP	13532		Orsk distr., [N51.22940, E58.47333], 18 Sep 1932, L.N. Skvortsova 13532 (MOSP)
Chenopodium album	L.	51.22882	58.4736	Russia	Orenburg			1932		I.Sprygin	1832		native	Orsky		MOSP			Orsk distr., [N51.22882, E58.47360], 1932, I. Sprygin 1832 (MOSP)
Chenopodiastrum hybridum	(L.) S.Fuentes & al.	51.47884	58.72329	Russia	Orenburg	5	9	1932		M.Khomutova			native	Kolpakskoe		MOSP	13175		[Gai distr.] nr Kolpakskoe vill., [N51.47884, E58.72329], 5 Sept 1932, M. Khomutova 13175 (MOSP)
Halimione pedunculata	(L.) Aellen	51.22941	58.47514	Russia	Orenburg	18	9	1932		L.Skvortsova			native	Orsk distr.		MOSP	13212		Orsk distr., [N51.22941, E58.47514], 18 Sep 1932, L. Skvortsova 13212 (MOSP)
Halimione verrucifera	(M.Bieb.) Aellen	51.33776	58.40038	Russia	Orenburg	27	8	1932		M.Khomutova			native	Derkul’ Lake		MOSP	12671		Khalilovo [Gai] distr., nr Derkul’ Lake, NW of Repino vill., [N51.33776, E58.40038], 27 Aug 1932, M. Khomutova 12671 (MOSP)
Lipandra polysperma	(L.) S.Fuentes & al.	51.47911	58.72329	Russia	Orenburg	31	8	1932		Uranov			native	Kolpakskoe		MOSP	26257		[Gai distr.], nr Kolpakskoe vill., [N51.47911, E58.72329], 31 Aug 1932, Uranov 26257 (MOSP)
Oxybasis chenopodioides	(L.) S.Fuentes & al.	51.3989	58.12833	Russia	Orenburg	23	8	1932		A.A.Uranov			native	Khalilovo		MOSP	13206		[Gai distr.] nr Khalilovo St., [N51.39890, E58.12833], 23 Aug 1932, A.A. Uranov 13206 (MOSP)
Oxybasis chenopodioides	(L.) S.Fuentes & al.	51.33894	58.40064	Russia	Orenburg	27	8	1932		M.Khomutova			native	Derkul’ Lake		MOSP	13083		[Gai distr.] Repino vill., nr Derkul’ Lake, [N51.33894, E58.40064], 27 Aug 1932, M. Khomutova 13083 (MOSP)
Axyris amaranthoides	L.	51.16703	58.6999	Russia	Orenburg			1932		I.Sprygin			alien	Orsk distr.		MOSP	29035		Orsk distr., [N51.16703, E58.69990], 1932, I. Sprygin 29035 (MOSP)
Ceratocarpus arenarius	L.	51.22957	58.4748	Russia	Orenburg	17	9	1932		Shemanaeva			native	Orsk		MOSP			nr Orsk, [N51.22957, E58.47480], 17 Sept 1932, Shemanaeva (MOSP)
Krascheninnikovia ceratoides	(L.) Gueldenst.	51.39921	58.45455	Russia	Orenburg	28	8	1932		M.Khomutova			native	Saverovka		MOSP	12980		[Khalilovo [Gai] distr., NW of Saverovka vill., [N51.39921, E58.45455], 28 Aug 1932, M. Khomutova 12980 (MOSP)
Krascheninnikovia ceratoides	(L.) Gueldenst.	53.82774	52.96183	Russia	Orenburg	29	8	1932		A.Pankratov	58		native	Lugovoy		PKM			Buguruslan distr., nr Lugovoy vill., [N53.82774, E52.96183], 29 Aug 1932, A. Pankratov 58 (PKM)
Corispermum declinatum	Stephan ex Iljin	51.22958	58.47324	Russia	Orenburg			1932		I.Sprygin	1948		alien	Orsk distr.		MOSP			Orsk distr., [N51.22958, E58.47324], 1932, I. Sprygin 1948 (MOSP)
Halocnemum strobilaceum	(Pall.) M.Bieb.	51.338733	58.400557	Russia	Orenburg	27	8	1932		M.Khomutova			native	Repino		MOSP			[Gai distr.] nr Repino vill., [N51.338733, E58.400557], 27 Aug 1932, M. Khomutova (MOSP)
Halocnemum strobilaceum	(Pall.) M.Bieb.	51.22958	58.47324	Russia	Orenburg			1932		I.Sprygin	2262		native	Orsk		MOSP			Orsk distr., 1932, I. Sprygin 2262 (MOSP)
Halocnemum strobilaceum	(Pall.) M.Bieb.	51.22958	58.47324	Russia	Orenburg			1932		I.Sprygin	2262		native	Orsk		PKM			Orsk distr., 1932, I. Sprygin 2262 (PKM)
Salicornia perennans	Willd.	51.01007	58.79619	Russia	Orenburg	6	8	1932		M.Belov			native	Krasnochabansky		PKM			[Dombarovka distr.] nr Krasnochabansky vill., [N51.01007, E58.79619], 6 Aug 1932, M. Belov s.n. (PKM)
Salicornia perennans	Willd.	52.022672	58.937892	Russia	Orenburg	18	9	1932		L.Skvortsova			native	Karl Marx		MOSP	13167		[Kvarkeno distr., nr Tanalykskaya vill.] nr Karl Marx vill., [N52.022672, E58.937892], 18 Sep 1932, L. Skvortsova 13167 (MOSP)
Salicornia perennans	Willd.	51.338948	58.400385	Russia	Orenburg		8	1932		M.Khomutova			native	Repino		MOSP	12678		[Gai distr.] nr Repino vill., [N51.338948, E58.400385], Aug 1932, M. Khomutova 12678 (MOSP)
Suaeda acuminata	(C.A.Mey.) Moq.	51.389118	59.044159	Russia	Orenburg	9	9	1932		M.Khomutova			native	Lebyazhye Lake		MOSP	13062		Novoorsk distr., Lebyazhye Lake, [N51.389118, E59.044159], 9 Sep 1932, M. Khomutova 13062 (MOSP)
Suaeda corniculata	(C.A.Mey.) Bunge	51.274949	58.563955	Russia	Orenburg	5	9	1932		A.Uranov			native	Orsk		MOSP	29013		12 km NE of Orsk town, [N51.274949, E58.563955], 5 Sep 1932, A. Uranov 29013 (MOSP)
Suaeda corniculata	(C.A.Mey.) Bunge	51.372538	59.393951	Russia	Orenburg	6	9	1932		A.Uranov			native	Karaganka		MOSP	28998		[Novoorsk distr.] nr Karaganka vill., [N51.372538, E59.393951], 6 Sept 1932, A. Uranov 28998 (MOSP)
Suaeda kulundensis	Lomon. & Freitag	51.231098	58.314939	Russia	Orenburg	7	9	1932		A.Uranov	29010		native	Orsk		MOSP			W of Orsk town, [N51.231098, E58.314939], 7 Sep 1932, A. Uranov 29010 (MOSP)
Suaeda physophora	Pall.	52.022431	58.937268	Russia	Orenburg	18	9	1932		L.Skvortsova			native	Karl Marx		MOSP	13199		[Kvarkeno distr., nr Tanalykskaya vill.] nr Karl Marx vill., [N52.022431, E58.937268], 18 Sep 1932, L. Skvortsova 13199 (MOSP)
Suaeda prostrata	Pall.	51.338841	58.400214	Russia	Orenburg	27	8	1932		M.Khomutova	450		native	Repino		MOSP			[Gai distr.] nr Repino vill., [N51.338841, E58.400214], 27 Aug 1932, M. Khomutova 450 (MOSP)
Bassia prostrata	(L.) Beck	53.82774	52.96183	Russia	Orenburg	29	7	1932		anonymous			native	Lugovoi		PKM			Buguruslan distr., nr Lugovoi vill., [N53.82774, E52.96183], 29 Jul 1932, anonymous s.n. (PKM)
Bassia prostrata	(L.) Beck	51.69644	55.64024	Russia	Orenburg	5	6	1932		L.Skvortsova	32		native	Karavanny		PKM			Orenburg distr., nr Karavanny vill., [N51.69644, E55.64024], 5 Jun 1932, L. Skvortsova 32 (PKM)
Bassia prostrata	(L.) Beck	51.59697	58.3932	Russia	Orenburg	5	6	1932		G.Sveshnikova	167		native	Pisarevka		PKM			[Gai distr.] nr Pisarevka vill., N51.59697, E58.3932], 5 Jun 1932, G. Sveshnikova 167 (PKM)
Bassia prostrata	(L.) Beck	53.54905	52.5816	Russia	Orenburg	5	8	1932		anonymous	166		native	Naumovka		PKM			Buguruslan distr., nr Naumovka vill., [N53.54905, E52.5816], 5 Aug 1932, anonymous 166 (PKM)
Bassia prostrata	(L.) Beck	52.40995	59.57554	Russia	Orenburg	16	8	1932		Ermolaev	299		native	Novoorenburg		PKM			[Kvarkeno distr.] nr Novoorenburg vill., [N52.40995, E59.57554], 16 Aug 1932, Ermolaev 299 (PKM)
Bassia prostrata	(L.) Beck	53.6212	52.48108	Russia	Orenburg	31	8	1932		anonymous	349		native	Krasnoyarka		PKM			Buguruslan distr., nr Krasnoyarka vill., [N53.6212, E52.48108], 31 Aug 1932, anonymous 349 (PKM)
Bassia prostrata	(L.) Beck	51.94344	55.70712	Russia	Orenburg	14	9	1932		anonymous			native	Kashirinsky sovkoz [Chebenki vill.]		PKM			Orenburg distr., nr Kashirinsky sovkoz [Chebenki vill.], [N 51.94344, E55.70712], 14 Sep 1932, anonymus s.n. (PKM)
Camphorosma monspeliaca	L.	51.59697	58.3932	Russia	Orenburg	20	6	1932		G.Sveshnikova	161		native	Pisarevka		PKM			[Gai distr.] nr Pisarevka vill., [N51.59697, E58.3932], 20 Jun 1932, G. Sveshnikova 161 (PKM)
Camphorosma monspeliaca	L.	51.59696	54.15846	Russia	Orenburg	16	8	1932		M.Khomutova			native	Krasnokholm		PKM			[Orenburg distr.] Krasnokholm vill., [N51.59696, E54.15846], 16 Aug 1932, M. Khomutova s.n. (PKM)
Camphorosma monspeliaca	L.	51.402229	58.560483	Russia	Orenburg	29	8	1932		M.Khomutova			native	Kherson		MOSP	12982		Khalilovo [Gai] distr., nr Kherson vill., [N51.402229, E58.560483], 29 Aug 1932, M. Khomutova 12982 (MOSP)
Camphorosma songorica	Bunge	51.391427	59.046092	Russia	Orenburg	9	9	1932		M.Khomutova			native	Lebyazhye Lake		MOSP	12981		Novoorsk distr., Lebyazhye Lake, [N51.391427, E59.046092], 9 Sep 1932, M. Khomutova 12981 (MOSP)
Sedobassia sedoides	(Pall.) Freitag & G.Kadereit	53.58733	52.38888	Russia	Orenburg	25	7	1932		Makarova	187		native	Baimakovo		PKM			Buguruslan distr., nr Baimakovo vill., [N53.58733, E52.38888], 25 Jul 1932, Makarova 187 (PKM)
Sedobassia sedoides	(Pall.) Freitag & G.Kadereit	53.57703	52.30299	Russia	Orenburg	28	7	1932		A.Terekhov	195		native	Kiryushkino		PKM			Buguruslan distr., nr Kiryushkino vill., [N53.57703, E52.30299], 28 Jul 1932, A. Terekhov 195 (PKM)
Sedobassia sedoides	(Pall.) Freitag & G.Kadereit	51.34767	58.73294	Russia	Orenburg		7	1932		M.Belov			native	Bannoe		PKM			[Gai distr.] nr Bannoe vill., [N51.34767, E58.73294], Jul 1932, M. Belov s.n. (PKM)
Sedobassia sedoides	(Pall.) Freitag & G.Kadereit	52.40995	59.57554	Russia	Orenburg	23	8	1932		Ermolaeva			native	Novoorenburg		PKM			[Kvarkeno distr.] nr Novoorenburg vill., [N52.40995, E59.57554], 23 Aug 1932, Ermolaeva s.n. (PKM)
Caroxylon laricinum	(Pall.) Tzvelev	51.435489	59.109119	Russia	Orenburg			1932		I.Sprygin			native	Orsky distr.		MOSP			Orsk distr., 1932, I. Sprygin s.n. (MOSP)
Caroxylon laricinum	(Pall.) Tzvelev	51.390852	58.195788	Russia	Orenburg	22	8	1932		A.Uranov			native	Narbulatovo		MOSP	13164		[Gai distr.] Guberlinskie Gory, Narbulatovo vill., [N51.390852, E58.195788], 22 Aug 1932, A. Uranov 13164 (MOSP)
Nanophyton erinaceum	(Pall.) Bunge	51.435489	59.109119	Russia	Orenburg	26	6	1932		A.Uranov	250		native	between Ural & Kumak Rivers		MOSP			[Novoorsk distr., between Ural & Kumak Rivers, 26 Jun 1932, A. Uranov 250 (MOSP)
Nanophyton erinaceum	(Pall.) Bunge	51.52188	58.16093	Russia	Orenburg	14	6	1932		G.Sveshnikova	160		native	Novokievka		PKM			[Gai distr.] nr Novokievka vill., [N51.52188, E58.16093], 14 Jun 1932, G. Sveshnikova 160 (PKM)
Nanophyton erinaceum	(Pall.) Bunge	51.338841	58.400256	Russia	Orenburg	27	8	1932		M.Khomutova			native	Repino		MOSP			[Gai distr.] nr Repino vill., [N51.338841, E58.400256], 27 Aug 1932, M. Khomutova s.n. (MOSP)
Nanophyton erinaceum	(Pall.) Bunge	51.39846	58.45402	Russia	Orenburg	11	9	1932		G.Sveshnikova	679		native	Tempy Sovetov		PKM			[Gai distr.] nr Tempy Sovetov sovkhoz [nr Saverovka vill.], [N51.39846, E58.45402], 11 Sep 1932, G. Sveshnikova 679 (PKM)
Nanophyton erinaceum	(Pall.) Bunge	51.39894	58.12835	Russia	Orenburg	28	8	1932		L.Skvortsova			native	Khalilovo		MOSP			[Gai distr.] nr Khalilovo vill., [N51.39894, E58.12835], 28 Aug 1932, L. Skvortsova s.n. (MOSP)
Nanophyton erinaceum	(Pall.) Bunge	51.166467	58.474017	Russia	Orenburg	20	9	1932		L.Skvortsova			native	Orsk		MOSP			S of Orsk town, [N51.166467, E58.474017], 20 Sep 1932, L. Skvortsova s.n. (MOSP)
Ofaiston monandrum	(Pall.) Moq.	51.338841	58.400256	Russia	Orenburg	27	8	1932		M.Khomutova			native	Repino		MOSP	11695		[Gai distr.] nr Repino vill., [N51.338841, E58.400256], 27 Aug 1932, M. Khomutova 11695 (MOSP)
Ofaiston monandrum	(Pall.) Moq.	52.225705	58.98871	Russia	Orenburg	7	9	1932		A.Uranov			native	Maxim Gor’ky		MOSP	29000		Novoorsk [Kvarkeno] distr., nr Maxim Gor’ky vill., [N52.225705, E58.98871], 7 Sep 1932, A. Uranov 29000 (MOSP)
Ofaiston monandrum	(Pall.) Moq.	52.034171	58.937417	Russia	Orenburg	18	9	1932		L.Skvortsova			native	Karl Marx		MOSP	13197		[Kvarkeno distr., nr Tanalykskaya vill.] nr Karl Marx vill., [N52.034171, E58.937417], 18 Sept 1932, L. Skvortsova 13197 (MOSP)
Petrosimonia litwinowii	Korsh.	52.034171	58.937417	Russia	Orenburg	18	9	1932		L.Skvortsova	13445		native	Karl Marx		MOSP			[Kvarkeno distr., nr Tanalykskaya vill.] nr Karl Marx vill., [N52.034171, E58.937417], 18 Sep 1932, L. Skvortsova 13445 (MOSP)
Petrosimonia litwinowii	Korsh.	52.176934	52.622794	Russia	Orenburg	2	9	1932		M.Khomutova			native	Bogdanovka		MOSP			[Totskoe distr.] nr Bogdanovka vill., [52.176934, E52.622794], 2 Sep 1932, M. Khomutova s.n. (MOSP)
Petrosimonia triandra	(Pall.) Simonk.	51.33776	58.40038	Russia	Orenburg	27	8	1932		M.Khomutova			native	Repino		MOSP	13450		[Gai distr.] Repino vill., [N51.33776, E58.40038], 27 Aug 1932, M. Khomutova 13450 (MOSP)
Pyankovia brachiata	(Pall.) Akhani & Roalson	52.043065	55.014606	Russia	Orenburg	20	9	1932		L.N.Skvortsova			native	Sokolovskoe		MOSP	13196		[Sakmara distr.] nr Sokolovskoe vill., [N52.043065, E55.014606], 20 Sept 1932, L.N. Skvortsova 13196 (MOSP)
Anabasis cretacea	Pall.	51.528449	58.161218	Russia	Orenburg	14	6	1932		A.Uranov	131		native	Novokievka		MOSP			[Gai distr.] nr Novokievka vill., [N51.528449, E58.161218], 14 Jun 1932, A. Uranov 131 (MOSP)
Anabasis cretacea	Pall.	51.33776	58.40038	Russia	Orenburg	27	8	1932		M.Khomutova			native	Repino		MOSP	12677		[Gai distr.] nr Repino vill., [N51.33776, E58.40038], 27 Aug 1932, M. Khomutova 12677 (MOSP)
Anabasis cretacea	Pall.	51.23002	58.47487	Russia	Orenburg	13	10	1932		Z.Baryshnikova			native	Orsk		MOSP	11703		nr Orsk, [N51.23002, E58.47487], 13 Oct 1932, Z. Baryshnikova 11703 (MOSP)
Anabasis salsa	(C.A.Mey.) Benth. ex Volkens	51.38117	58.98498	Russia	Orenburg	25	8	1932		A.Uranov			native	Novoorsk		MOSP	29049		nr Novoorsk town, [N51.38117, E58.98498], 25 Aug 1932, A. Uranov 29049 (MOSP)
Salsola collina	Pall.	52.66335	54.11845	Russia	Orenburg	13	6	1932		Z.Baryshnikova	108		alien	Georgievka		PKM			[Alexandrovka distr.] nr Georgievka vill., [N52.66335, E54.11845], 13 Jun 1932, Z. Baryshnikova 108 (PKM)
Salsola collina	Pall.	53.58733	52.38888	Russia	Orenburg	25	7	1932		Makarova	183		alien	Baimakovo		PKM			[Buguruslan distr.] nr Baimakovo vill., [N53.58733, E52.38888], 25 Jul 1932, Makarova 183 (PKM)
Salsola collina	Pall.	51.34767	58.73294	Russia	Orenburg	26	8	1932		M.Belova			alien	Bannoe		PKM			[Gai distr.] nr Bannoe vill., [N 51.34767, E58.73294], 26 Aug 1932, M. Belova s.n. (PKM)
Salsola collina	Pall.	52.17678	52.62296	Russia	Orenburg	2	9	1932		G.Sveshnikova	622		alien	Bogdanovka		PKM			[Totskoe distr.] nr Bogdanovka vill., [N 52.17678, E52.62296], 3 Sep 1932, G. Sveshnikova 622 (PKM)
Soda acutifolia	(Bunge) Mosyakin & al.	51.33776	58.40038	Russia	Orenburg	27	8	1932		M.Khomutova			native	Repino		MOSP	13063		Khalilovsky [Gai] distr, nr Repino vill., [N51.33776, E58.40038], 27 Aug 1932, M. Khomutova 13063 (MOSP)
Soda acutifolia	(Bunge) Mosyakin & al.	52.034171	58.937417	Russia	Orenburg	18	9	1932		L.Skvortsova			native	Karl Marx		MOSP	13199		[Kvarkeno distr., nr Tanalykskaya vill.] nr Karl Marx vill., [N52.034171, E58.937417], 18 Sep 1932, L. Skvortsova 13199 (MOSP)
Teloxys aristata	(L.) Moq.	53.03044	54.06542	Russia	Orenburg	8	9	1933		E.A.Gorodkova-Selivanova	660		alien	Romanovka		PKM			Ponomaryovka distr., nr Romanovka vill., [N53.03044, 54.06542], 8 Sep 1933, E. Gorodkova 660 (PKM)
Atriplex cana	Ledeb.	51.01007	58.79619	Russia	Orenburg	3	8	1933		anonymous			native	Krasnochabansky		PKM			[Dombarovka distr.] nr Krasnochabansky vill., [N51.01007, E58.79619], 3 Aug 1933, anonymous s.n. (PKM)
Atriplex intracontinentalis	Sukhor.	52.90489	53.27783	Russia	Orenburg	6	7	1933		M.Blokhina			native	Nikolskoe		PKM			[Krasnaya Gvardiya distr.] nr Nikolskoe vill., [N52.90489, E53.27783], 6 Jul 1933, M. Blokhina s.n. (PKM)
Atriplex prostrata	Boucher ex DC.	52.92512	52.87314	Russia	Orenburg	29	8	1933		B.Sartsedotov			native	Grachevka		PKM	33288		[Grachevka distr.] nr Grachevka vill., [N52.92512, E52.87314], 29 Aug 1933, B. Sartsedotov 33288 (PKM)
Atriplex tatarica	L.	51.39365	56.86288	Russia	Orenburg	1	8	1933		L.Skvortsova			native	Donskoe		PKM			[Belyaevka distr.] nr Donskoe vill., [N51.39365, E56.86288], 1 Aug 1933, L. Skvortsova s.n. (PKM)
Atriplex tatarica	L.	51.01007	58.79619	Russia	Orenburg	3	8	1933		M.Belov			native	Krasnochabansky		PKM			[Dombarovka distr.] nr Krasnochabansky vill., [N51.01007, E58.79619], 3 Aug 1933, M. Belov s.n. (PKM)
Atriplex tatarica	L.	52.77328	52.26132	Russia	Orenburg	17	8	1933		B.Sartsedotov			native	Buzuluk		PKM	33193		Buzuluk town, [52.77328, 52.26132], 17 Aug 1933, B. Sartsedotov 33193 (PKM)
Halimione verrucifera	(M.Bieb.) Aellen	51.01007	58.79619	Russia	Orenburg	30	6	1933		M.Belov			native	Krasnochabansky		PKM			[Dombarovka distr.] nr Krasnochabansky vill. [N51.01007, E58.79619], 30 Jun 1933, M. Belov s.n. (PKM)
Oxybasis urbica	(L.) S.Fuentes & al.	52.84271	52.59133	Russia	Orenburg	3	9	1933		B.Sartsedotov			native	Tyoplovka		PKM	33337		Buzuluk distr., Tyoplovka vill., [N 52.84271, E52.59133], 3 Sep 1933, B. Sartsedotov 33337 (PKM)
Axyris amaranthoides	L.	52.993	52.51094	Russia	Orenburg	18	8	1933		B.Sartsedotov	195		alien	Podkolki		PKM			Buzuluk distr., Podkolki vill., [N52.993, E52.51094], 18 Aug 1933, B. Sartsedotov 195 (PKM)
Krascheninnikovia ceratoides	(L.) Gueldenst.	53.16931	54.25925	Russia	Orenburg	15	6	1933		E.A.Gorodkova-Selivanova	64		native	Vozdvizhenka		PKM			Ponomaryovka distr., nr Vozdvizhenka vill., [N53.16931, E54.25925], 15 Jun 1933, E. Gorodkova 64 (PKM)
Krascheninnikovia ceratoides	(L.) Gueldenst.	51.01007	58.79619	Russia	Orenburg	25	7	1933		anonymous	48		native	Krasnochabansky		PKM			[Dombarovka distr.] nr Krasnochabansky vill., [N51.01007 E 58.79619], 25 Jul 1933, anonymous 48 (PKM)
Krascheninnikovia ceratoides	(L.) Gueldenst.	52.95269	53.07106	Russia	Orenburg	27	7	1933		M.Blokhina	271		native	Verkhneignashkino		PKM			[Grachevka distr.] nr Verkhneignashkino vill., [N52.95269, E53.07106], 27 Jul 1933, M. Blokhina 271 (PKM)
Krascheninnikovia ceratoides	(L.) Gueldenst.	52.35967	55.94788	Russia	Orenburg	8	8	1933		I.Borzova & T.Sergeev			native	Alaberdino		MW		MW0329104	[Tyulgansky distr.] nr Alaberdino vill., [N52.35967, E55.94788], 8 Aug 1933, I. Borzova & T. Sergeev s.n. (MW0329104)
Krascheninnikovia ceratoides	(L.) Gueldenst.	53.10874	52.51346	Russia	Orenburg	18	8	1933		B.Sartsedotov	197		native	Troitsloe		PKM			Buzuluk distr., nr Troitsloe vill., [N53.10874, E52.51346], 18 Aug 1933, B. Sartsedotov 197 (PKM)
Krascheninnikovia ceratoides	(L.) Gueldenst.	52.97326	53.87951	Russia	Orenburg	15	9	1933		E.A.Gorodkova-Selivanova	669		native	Preobrazhenka		PKM			[Krasnaya Gvardiya distr.] nr Preobrazhenka vill., [N52.97326, E53.87951], 15 Sep 1933, E. Gorodkova 669 (PKM)
Corispermum declinatum	Stephan ex Iljin	52.92512	52.87314	Russia	Orenburg	30	8	1933		M.Blokhina	291		alien	Grachevka		PKM			[Grachevka distr.] nr Grachevka vill., [N52.92512, E52.87314], 30 Aug 1933, M. Blokhina 291 (PKM);
Corispermum marschallii	Steven	52.72899	52.51024	Russia	Orenburg	5	9	1933		B. Sartsedotov	342		native	Nikiforovka		PKM			Buzuluk distr.
Halocnemum strobilaceum	(Pall.) M.Bieb.	51.01007	58.79619	Russia	Orenburg	27	7	1933		M.Belov & I.Sprygin	335		native	Krasnochabansky		PKM			[Dombarovka distr.] nr Krasnochabansky vill., [N51.01007 E 58.79619], 27 Jul 1933, M. Belov & I. Sprygin 335 (PKM)
Suaeda physophora	Pall.	51.01007	58.79619	Russia	Orenburg	12	6	1933		M.Belov			native	Krasnochabansky		PKM			[Dombarovka distr.] nr Krasnochabansky vill., [N51.01007, E58.79619], 12 Jun 1933, M. Belov s.n. (PKM)
Suaeda prostrata	Pall.	51.01007	58.79619	Russia	Orenburg	1	8	1933		anonymous	152		native	Krasnochabansky		PKM			[Dombarovka distr.] nr Krasnochabansky vill., [N51.01007, E58.79619], 1 Aug 1933, anonymous 152 (PKM)
Bassia laniflora	(S.G.Gmel.) A.J.Scott	52.72899	52.51024	Russia	Orenburg	5	9	1933		B.Sartsedotov	343		native	Nikiforovka		PKM			Buzuluk distr., nr Nikiforovka vill., [N52.72899, E52.51024], 5 Sep 1933, B. Sartsedotov 343 (PKM)
Bassia prostrata	(L.) Beck	52.67343	53.43184	Russia	Orenburg	24	6	1933		M.Blokhina	159		native	Yashkino		PKM			[Krasnaya Gvardiya distr.] nr Yashkino vill., [N52.67343, E53.43184], 24 Jun 1933, M. Blokhina 159 (PKM)
Bassia prostrata	(L.) Beck	51.01007	58.79619	Russia	Orenburg	24	7	1933		anonymous	42		native	Krasnochabansky		PKM			[Dombarovka distr.] nr Krasnochabansky vill., [N51.01007 E 58.79619], 24 Jul 1933, anonymous 42 (PKM)
Bassia prostrata	(L.) Beck	52.95269	53.07106	Russia	Orenburg	27	7	1933		M.Blokhina	181		native	Verkhneignashkino		PKM			[Grachevka distr.] nr Verkhneignashkino vill., [N52.95269, E53.07106], 27 Jul 1933, M. Blokhina 181 (PKM)
Bassia prostrata	(L.) Beck	53.23715	54.51996	Russia	Orenburg	4	8	1933		E.A.Gorodkova-Selivanova	468		native	Nizhnie Kuzly		PKM			Ponomaryovka distr., nr Nizhnie Kuzly vill., [N53.23715, E54.51996], 4 Aug 1933, E. Gorodkova 468 (PKM)
Bassia prostrata	(L.) Beck	52.92512	52.87314	Russia	Orenburg	28	8	1933		B.Sartsedotov	279		native	Grachevka		PKM			[Grachevka distr.] nr Grachevka vill., [N52.92512, E52.87314], 28 Aug 1933, B. Sartsedotov 279 (PKM)
Bassia prostrata	(L.) Beck	52.72899	52.51024	Russia	Orenburg	5	9	1933		B.Sartsedotov	347		native	Nikiforovka		PKM			Buzuluk distr., nr Nikiforovka vill., [N52.72899, E52.51024], 5 Sep 1933, B. Sartsedotov 347 (PKM)
Camphorosma monspeliaca	L.	51.01007	58.79619	Russia	Orenburg	26	7	1933		I.Sprygin & M.Belov	308		native	Krasnochabansky		PKM			[Dombarovka distr.] nr Krasnochabansky vill., [N51.01007, E58.79619], 26 Jul 1933, I. Sprygin & M. Belov 308 (PKM)
Sedobassia sedoides	(Pall.) Freitag & G.Kadereit	52.79265	53.07368	Russia	Orenburg	1	7	1933		M.Blokhina	22		native	Pokrovka		PKM			[Grachevka distr.] nr Pokrovka vill., [N52.79265, E53.07368], 1 Jul 1933, M. Blokhina 22 (PKM)
Sedobassia sedoides	(Pall.) Freitag & G.Kadereit	53.21448	52.35833	Russia	Orenburg	11	8	1933		Semanova	421		native	Derzhavino		PKM			Buzuluk distr., nr Derzhavino vill., [N53.21448, E52.35833], 11 Aug 1933, Semanova 421 (PKM)
Sedobassia sedoides	(Pall.) Freitag & G.Kadereit	53.01439	53.48489	Russia	Orenburg	4	10	1933		E.A.Gorodkova-Selivanova	749		native	Kristalka		PKM			[Krasnaya Gvardiya distr.] nr Kristalka vill., [N53.01439, E53.48489], 4 Oct 1933, E. Gorodkova 749 (PKM)
Caroxylon laricinum	(Pall.) Tzvelev	51.01007	58.79619	Russia	Orenburg	3	8	1933		anonymous	188		native	Krasnochabansky		PKM			[Dombarovka distr.] nr Krasnochabansky vill., [N51.01007 E 58.79619], 3 Aug 1933, anonymous 188 (PKM)
Petrosimonia litwinowii	Korsh.	51.36028	58.30016	Russia	Orenburg	10	7	1933		G.Sveshnikov	142		native	Gainulino		PKM			[Gai distr.] nr Gainulino vill., [N51.36028, E58.30016], 10 Jul 1933, G. Sveshnikov 142 (PKM)
Petrosimonia litwinowii	Korsh.	51.01007	58.79619	Russia	Orenburg	1	8	1933		anonymous	150		native	Krasnochabansky		PKM			[Dombarovka distr.] nr Krasnochabansky vill., [N51.01007 E 58.79619], 1 Aug 1933, anonymous 150 (PKM)
Anabasis salsa	(C.A.Mey.) Benth. ex Volkens	51.010637	58.79623	Russia	Orenburg	27	7	1933		I.Sprygin	328		native	Krasnochabansky		LE			[Dombarovka distr.] nr Krasnochabansky vill., [N51.010637, E58.796230], 27 Jul 1933, I. Sprygin 328 (LE)
Salsola collina	Pall.	53.10874	52.51346	Russia	Orenburg	19	8	1933		B.Sartsedotov	216		alien	Troitskoe		PKM			Buzuluk distr., nr Troitskoe vill., [N 53.10874, E52.51346], 19 Aug 1933, B. Sartsedotov 216 (PKM)
Salsola collina	Pall.	52.37413	52.33743	Russia	Orenburg	14	9	1933		A.Pankratov & M.Blokhina	282		alien	Logachevka		PKM			[Totskoe distr.] nr Logachevka vill., [N52.37413, E52.33743], 14 Sep 1933, A. Pankratov & M. Blokhina 282 (PKM)
Salsola tamariscina	Pall.	52.37413	52.33743	Russia	Orenburg	14	9	1933		A.Pankratov & M.Blokhina	280		native	Logachevka		PKM			[Totskoe distr.] nr Logachevka vill., [N52.37413, E52.33743], 14 Sep 1933, A. Pankratov & M. Blokhina 280 (PKM)
Salsola tamariscina	Pall.	52.90489	53.27783	Russia	Orenburg	27	9	1933		E.A.Gorodkova-Selivanova			native	Nikolskoe		PKM			[Krasnaya Gvardiya distr.] nr Nikolskoe vill., [N52.90489, E53.27783], 27 Sep 1933, E. Gorodkova s.n. (PKM)
Salsola tamariscina	Pall.	53.39102	54.13447	Russia	Orenburg	4	10	1933		A.Tsiprovskaya	4		native	Dmitrievka		PKM			Ponomaryovka distr., nr Dmitrievka vill., [N53.39102, E54.13447], 4 Oct 1933, A. Tsiprovskaya 4 (PKM)
Atriplex oblongifolia	Waldst. & Kit.	53.6236	52.43322	Russia	Orenburg	13	8	1935		A.Terekhov			native	Buguruslan		PKM			Buguruslan town, [N53.6236, E52.43322], 13 Aug 1935, A. Terekhov s.n. (PKM)
Oxybasis rubra	(L.) S.Fuentes & al.	53.6234	52.43322	Russia	Orenburg	19	8	1935		A.Terekhov			native	Buguruslan		PKM			Buguruslan town, [N53.6234, E52.43322], 19 Aug 1935, A. Terekhov s.n. (PKM)
Camphorosma lessingii	Litv.	52.034171	58.937417	Russia	Orenburg	6	7	1939		M.Khomutova			native	Tanalyk		MOSP			Novoorsk [Kvarkeno] distr., nr Tanalyk vill., [N52.034171, E58.937417], 6 Jul 1939, M. Khomutova (MOSP)
Halimione verrucifera	(M.Bieb.) Aellen	52.20832	59.34504	Russia	Orenburg	14	6	1941		M.Khomutova			native	Kvarkeno distr.		MOSP	13084		Kvarkeno distr. [N52.20832, E59.34504], 14 Jun 1941, M. Khomutova 13084 (MOSP)
Camphorosma lessingii	Litv.	52.129019	59.306073	Russia	Orenburg	1	6	1941		M.Khomutova	251		native	Brient		MOSP			Kvarkeno distr., nr Brient vill., [N 52.129019, E59.306073], 1 Jun 1941, M. Khomutova 251(MOSP)
Atriplex cana	Ledeb.	51.22935	58.47404	Russia	Orenburg		8	1948		M.Storozheva			native	Orsk		SVER		SVER0569672	nr Orsk town, [N51.22935, E58.47404], Aug 1948, M. Storozheva s.n. (SVER0569672)
Caroxylon laricinum	(Pall.) Tzvelev	51.252428	58.49189	Russia	Orenburg		8	1948		M.Storozheva			native	Orsk		SVER		SVER0570097	10 km S of Orsk town, [N51.252428, E58.49189], Aug 1948, M. Storozheva s.n. (SVER0570097)
Anabasis cretacea	Pall.	51.23002	58.47487	Russia	Orenburg		8	1948		M.Storozheva			native	Orsk		SVER		SVER0569431	nr Orsk town, [N51.23002, E58.47487], Aug 1948, M. Storozheva s.n. (SVER0569431)
Anabasis salsa	(C.A.Mey.) Benth. ex Volkens	51.23002	58.47487	Russia	Orenburg		8	1948		M.Storozheva			native	Orsk		SVER		SVER0550763	10 km S of Orsk town, Aug 1948, M. Storozheva s.n. (SVER0550763)
Blitum virgatum	L.	53.01689	52.08881	Russia	Orenburg	29	7	1950		anonymous			native	Buzulukskii pine forest		MOSP	18645		Buzuluk distr., Buzuluk Bor, [N53.01689, E52.08881], 29 Jul 1950, Anonymous 18645 (MOSP)
Atriplex tatarica	L.	51.53018	57.89249	Russia	Orenburg	20	7	1950		M.Khomutova			native	Novopokrovka		MOSP			Novopokrovsk [Kuvandyk] distr., Novopokrovka vill., [N51.53018, E57.89249], 20 Jul 1950, M. Khomutova (MOSP)
Chenopodium album	L.	51.79794	52.938	Russia	Orenburg	11	7	1950		A.Uranov			native	Chernyshovka		MOSP	25421		[Tashla distr.] Chernyshovka vill., [N51.79794, E52.938], 11 Jun 1950, A. Uranov 25421 (MOSP)
Halimione verrucifera	(M.Bieb.) Aellen	51.26008	58.29991	Russia	Orenburg	3	8	1950		M.Khomutova			native	Akkerman		MOSP	14211		Khalilovo [Gai] distr., between Akkerman and Guberlya vill. [N51.26008, E58.29991], 3 Aug 1950, M. Khomutova 14211 (MOSP)
Bassia prostrata	(L.) Beck	51.362076	59.597706	Russia	Orenburg	6	6	1950		A.Groshikhova			native	Karabutak		NNSU			Adamovka distr., Karabutak vill., [N51.362076, E59.597706], 6 Jun 1950, A. Groshikhova s.n. (NNSU)
Camphorosma lessingii	Litv.	51.136	57.94241	Russia	Orenburg	3	8	1950		M.Khomutova			native	Guberlya		MOSP	14212		Khalilovo [Gai] distr., nr Guberlya vill., [N51.13600, E57.94241], 3 Aug 1950, M. Khomutova 14212 (MOSP)
Oxybasis glauca	(L.) S.Fuentes & al.	53.01763	52.08838	Russia	Orenburg	22	8	1951		anonymous			native	Buzuluk Bor		MOSP	20358		[Buzuluk distr.] Buzuluk Bor, [N53.01763, E52.08838], 22 Aug 1951, anonymous 20358 (MOSP)
Axyris amaranthoides	L.	51.52149	59.93961	Russia	Orenburg		9	1951		N.F.Khramtsova			alien	Adamovka		LE			Adamovka distr., Adamovka vill., [N51.52149, E59.93961], Sep 1951, N.F. Khramtsova s.n. (LE)
Axyris amaranthoides	L.	53.007563	52.134311	Russia	Orenburg	10	9	1951		Anonymous			alien	Buzuluk Bor		MOSP	20241		[Buzuluk distr.], Buzuluk Bor, 10 Sept 1951, Anonymous 20241 (MOSP)
Salsola collina	Pall.	53.02943	52.227767	Russia	Orenburg	30	8	1951		Anonymous			alien	Buzuluk Bor		MOSP	18645		Buzuluk distr., Buzuluk Bor, [N53.02943, E52.227767], 30 Aug 1951, Anonymous 18645 (MOSP)
Camphorosma songorica	Bunge	50.851085	59.531928	Russia	Orenburg	27	9	1952		N.Tikhonova	26		native	Kurmansay		LE			Dombarovka distr., Kurmansay, [N50.851085, E59.531928], 27 Sep 1952, N. Tikhonova 26 (LE)
Sedobassia sedoides	(Pall.) Freitag & G.Kadereit	50.898338	59.788217	Russia	Orenburg	24	9	1952		Tikhonova			native	Elenovka		LE			[Yasnyi distr.] Elenovka vill., [N50.898338, E59.788217], 24 Sep 1952, Tikhonova s.n. (LE)
Nanophyton erinaceum	(Pall.) Bunge	51.23002	58.47487	Russia	Orenburg			1952		Antonov			native	Orsk		LE			nr Orsk town, [N51.23002, E58.47487], 1952, Antonov s.n. (LE)
Salsola collina	Pall.	50.761252	59.533274	Russia	Orenburg	20	9	1952		N.Tikhonova	26		alien	Dombarovka distr.		LE			Dombarovka distr., [N50.761252, E59.533274], 20 Sep 1952, N. Tikhonova 26 (LE)
Krascheninnikovia ceratoides	(L.) Gueldenst.	51.59626	55.03659	Russia	Orenburg	6	6	1954		Zubkova			native	Orenburg		Orenb. Pedagog. Inst.			30 km S of Orenburg, [51.59626, 55.03659]. 6 Jun 1954, Zubkova s.n. (herb. Orenb. Pedag. Inst.)
Bassia prostrata	(L.) Beck	51.393506	56.862881	Russia	Orenburg	30	5	1954		anonymous			native	Donskoe		MW		MW032988	Belyaevka distr., 5 km NW from Donskoe vill., [N51.393506, E56.862881], 30 May 1954, anonymous (MW032988)
Salicornia perennans	Willd.	51.0955	60.21434	Russia	Orenburg	21	6	1955		M.Skavronsky			native	Vesyoly		ORIS		ORIS2420	[Yasnyi distr.] nr Vesyoly vill., [N51.0955, E60.21434], 21 Jun 1955, M. Skavronsky s.n. (ORIS2420)
Bassia hyssopifolia	(Pall.) Kuntze	50.80668,	60.85001	Russia	Orenburg			1955		Kunitsin			native	Shelkar-Ega-Kara Lake		SARAT			Adamovsky [Svetlinsky] distr.
Camphorosma monspeliaca	L.	51.6697	59.99996	Russia	Orenburg	10	5	1955		M.Skavronsky			native	Sovkhozny		Orenb. Pedagog. Inst.			Adamovka distr., Sovkhozny vill., [N51.6697, E59.99996], 10 May 1955, M. Skavronsky s.n. (herb. Orenb. Pedagog. Inst.)
Ofaiston monandrum	(Pall.) Moq.	50.99377	61.46979	Russia	Orenburg	24	8	1955		Kunitsin			native	Aike Lake		SARAT			Svetlyi distr.
Atriplex cana	Ledeb.	51.00146	61.45334	Russia	Orenburg	12	5	1956		Dulskaya			native	Aike Lake		Orenb. Pedagog. Inst.			[Svetlyi distr.] ne Aike Lake, [N51.00146, E61.45334]12 May 1956, Dulskaya s.n. (herb. Orenb. Pedagog. Inst.)
Halocnemum strobilaceum	(Pall.) M.Bieb.	51.171401	60.132295	Russia	Orenburg	12	6	1957		Dulskaya			native	Kumak		Orenb. Pedagog. Inst.			[Yasnyi distr.] nr Kumak vill., [N51.171401, E60.132295], 12 Jun 1957, Dulskaya s.n. (herb. Orenb. Pedagog. Inst.)
Kalidium foliatum	(Pall.) Moq.	50.99245	61.453873	Russia	Orenburg	10	6	1957		Dulskaya			native	Aike Lake		Orenb. Pedagog. Inst.			[Svetlyi distr.] Aike Lake, [N50.992450, E61.453873], 10 Jun 1957, Dulskaya s.n. (herb. Orenb. Pedagog. Inst.)
Bassia laniflora	(S.G.Gmel.) A.J.Scott	52.98236	52.09692	Russia	Orenburg	28	9	1957		anonymous			native	Opytnyi		MOSP	20271		Buzuluk distr., Buzuluk Bor, nr Opytnyi vill., [N52.98236, E52.09692], 28 Sept 1957, anonymous 20271 (MOSP)
Sedobassia sedoides	(Pall.) Freitag & G.Kadereit	51.444168	61.15997	Russia	Orenburg	9	6	1957		Dulskaya			native	Tobolsky		Orenb. Pedagog. Inst.			[Svetlyi distr.] nt Tobolsky vill., [N51.444168, E61.159970], 9 Jun 1957, Dulskaya s.n. (herb. Orenb. Pedagog. Inst.)
Pyankovia brachiata	(Pall.) Akhani & Roalson	51.719534	55.191661	Russia	Orenburg	7	9	1957		V.Salmycheva			native	Ivanovka		MW		MW0330947	[Orenburg distr.] Ivanovka vill., [N51.719534, E55.191661], 7 Sep 1957, V. Salmycheva s.n. (MW0330947)
Salsola tamariscina	Pall.	51.38117	58.98498	Russia	Orenburg	26	8	1957		V.Salmycheva			native	Novoorsk		MW		MW0331369	nr Novoorsk town, [N51.38117, E58.98498], 26 Aug 1957, V. Salmycheva s.n. (MW0331369)
Pyankovia brachiata	(Pall.) Akhani & Roalson	50.810068	60.854118	Russia	Orenburg	9	8	1960		T.Vernander	25		native	Buruktalsky		MWG			[Svetlyi distr.] Buruktalsky [nr Svetlyi vill.], [N50.810068, E60.854118], 9 Aug 1960, T. Vernander 25 (MWG)
Anabasis salsa	(C.A.Mey.) Benth. ex Volkens	50.818877	60.837577	Russia	Orenburg	9	8	1960		T.Vernander	22		native	Buruktalskoe		MWG			[Svetlyi distr.] Buruktalskoe [nr Svetlyi vill.], [N50.818877, E60.837577], 9 Aug 1960, T. Vernander 22 (MWG)
Suaeda corniculata	(C.A.Mey.) Bunge	51.28966	58.17974	Russia	Orenburg	15	8	1962		Vorobyova			native	Guberlya railway station		SARAT			Novotroitsk distr.
Halimione verrucifera	(M.Bieb.) Aellen	51.42178	60.61781	Russia	Orenburg	29	6	1963		Shkuratenko			native	Komsomolsky		MWG			Adamovka distr., Komsomolsky vill. [N51.42178, E60.61781], 29 Jun 1963, Shkuratenko s.n. (MWG)
Salicornia perennans	Willd.	51.623438	58.971279	Russia	Orenburg	22	7	1963		Shkuratenko			native	Budamsha		MWG			Novoorsk distr., nr Budamsha vill., [N51.623438, E58.971279], 22 Jul 1963, Shkuratenko s.n. (MWG)
Bassia prostrata	(L.) Beck	51.47241	56.39951	Russia	Orenburg	19	6	1963		Muzalevskikh			native	Giryal		Orenb. Pedagog. Inst.			[Belyaevka distr.] nr Giryal vill., [N51.47241, E56.39951], 19 Jun 1963, Muzalevskikh s.n. (herb. Orenb. Pedag. Inst.)
Bassia prostrata	(L.) Beck	51.423354	60.616098	Russia	Orenburg	1	7	1963		Shkuratenko			native	Komsomolsky		MWG			Adamovka distr., nr Komsomolsky vill., [N51.423354, E60.616098], 1 Jul 1963, Shkuratenko s.n. (MWG)
Sedobassia sedoides	(Pall.) Freitag & G.Kadereit	51.423614	60.616784	Russia	Orenburg	29	6	1963		Shkuratenko			native	Komsomolsky		MWG			Adamovka distr., nr Komsomolsky vill., [N51.423614, E60.616784], 29 Jun 1963, Shkuratenko s.n. (MWG)
Anabasis salsa	(C.A.Mey.) Benth. ex Volkens	51.104057	60.904784	Russia	Orenburg	30	7	1963		Shkuratenko			native	Ozyorny		MWG			[Svetlyi distr.] nr Ozyorny vill., [N51.104057, E60.904784], 30 Jul 1963, Shkuratenko s.n. (MWG)
Chenopodium album	L.	52.9415,	52.03191	Russia	Orenburg	22	7	1966		Anonymous			native	Koltubanka		SARAT		SARAT	Buzuluk distr.
Axyris amaranthoides	L.	53.04671	52.19325	Russia	Orenburg	17	8	1966		Semina			alien	Borovka		SARAT			Buzuluk distr.
Ceratocarpus arenarius	L.	51.93691	56.6397	Russia	Orenburg	5	8	1966		A.Khokhryakov			native	Andreevska vill.		MHA		MHA0116706	Saraktash distr., Andreevska vill., [N51.93691, E56.63970], 5 Aug 1966, A. Khokhryakov s.n. (MHA0116706)
Sedobassia sedoides	(Pall.) Freitag & G.Kadereit	51.935905	56.640581	Russia	Orenburg	5	8	1966		A.Khokhryakov			native	Andreevka		MHA		MHA0116869	Saraktash distr., Andreevka vill., [N51.935905, E56.640581], 5 Aug 1966, A. Khokhryakov s.n. (MHA0116869)
Anabasis cretacea	Pall.	52.40332	59.82113	Russia	Orenburg	15	8	1967		S. Grebenyuk			native	Suunduk River		SARAT			Kvarkensky distr.
Bassia prostrata	(L.) Beck	51.68492	54.6274	Russia	Orenburg	16	5	1968		Nikiforova			native	Dedurovka		Orenb. Pedagog. Inst.			[Orenburg distr.] nr Dedurovka vill., [N51.68492, E54.6274], 16 May 1968, Nikiforova s.n. (herb. Orenb. Pedag. Inst.)
Atriplex tatarica	L.	51.27871	54.89855	Russia	Orenburg	22	6	1975		L.Morozova			native	Boevaya Gora		SVER		SVER0569740	[Sol’-Iletsk distr.] nr Boevaya Gora vill., [N51.27871, E54.89855], 22 Jun 1975, L. Morozova s.n. (SVER0569740)
Bassia prostrata	(L.) Beck	51.277853	54.897711	Russia	Orenburg	22	7	1975		L.Morozova			native	Boevaya Mt.		SVER		SVER0570599	Sol’-Iletsk distr., Boevaya Mt., [N51.277853, E54.897711], 22 Jun 1975, L. Morozova s.n. (SVER0570599)
Sedobassia sedoides	(Pall.) Freitag & G.Kadereit	51.27871	54.89855	Russia	Orenburg	22	6	1975		L.Morozova			native	Boevaya Gora		SVER		SVER0569772	[Sol’-Iletsk distr.] nr Boevaya Gora vill., [N51.27871, E54.89855], 22 Jun 1975, L. Morozova s.n. (SVER0569772)
Ceratocarpus arenarius	L.	51.48076	57.37732	Russia	Orenburg	4	6	1977		V.Zueva			native	Kuvandyk		SVER		SVER0570037	[Kuvandyk distr.] nr Kuvandyk vill., [N51.48076, E57.37732], 4 Jun 1977, V. Zueva s.n. (SVER0570037)
Ceratocarpus arenarius	L.	51.40397	57.58244	Russia	Orenburg		6	1978		I.Shilova			native	Mednogorsk		SVER		SVER0570003	nr Mednogorsk town, [N51.40397, E57.58244], Jun 1978, I. Shilova s.n. (SVER0570003)
Bassia scoparia	(L.) Beck	52.77632	52.25776	Russia	Orenburg	13	7	1978		Yu.Matasov			alien	Buzuluk		SVER		SVER0570540	nr Buzuluk town, [N52.77632, E52.25776], 13 Jul 1978, Yu. Matasov s.n. (SVER0570540)
Sedobassia sedoides	(Pall.) Freitag & G.Kadereit	51.40416	57.586116	Russia	Orenburg	15	6	1978		I.Shilova			native	Mednogorsk		SVER		SVER0569762	nr Mednogorsk town, [N51.40416, E57.586116], 15 jun 1978, I. Shilova s.n. (SVER0569762)
Dysphania botrys	(L.) Mosyakin & Clemants	52.08	55.587	Russia	Orenburg	12	7	1981		A.Muldashev	375		native	Ukrainka-2		UFA			Sakmara distr., nr Ukrainka-2 vill., 12 Jul 1981, A. Muldashev 375 (UFA)
Atriplex tatarica	L.	51.136	57.94241	Russia	Orenburg	28	6	1981		L.Morozova			native	Guberlya		SVER		SVER0569706	Gai distr., nr Guberlya vill., [N51.13600, E57.94241], 28 Jun 1981, L. Morozova s.n. (SVER0569706)
Chenopodium album	L.	51.13605	57.94235	Russia	Orenburg	23	6	1981		L.Morozova			native	Kazachya Guberlya		SVER		SVER0570274	Gai distr., nr Kazachya Guberlya vill., [N51.13605, E57.94235], 23 Jun 1981, L. Morozova s.n. (SVER0570274)
Ceratocarpus arenarius	L.	51.289631	58.17978	Russia	Orenburg	3	7	1981		L.Morozova			native	Guberlya		SVER		SVER0569998	Gai distr., nr Guberlya vill., [N51.289631, E58.17978], 3 Jul 1981, L. Morozova s.n. (SVER0569998)
Bassia prostrata	(L.) Beck	51.289631	58.17978	Russia	Orenburg	6	7	1981		L.Morozova			native	Guberlya		SVER		SVER0570330	Gai distr., nr Guberlya vill., [N51.289631, E58.17978], 6 Jul 1981, L. Morozova s.n. (SVER0570330)
Bassia scoparia	(L.) Beck	51.289631	58.17978	Russia	Orenburg	2	7	1981		L.Morozova			alien	Guberlya		SVER		SVER0570548	Gai distr., nr Guberlya vill., [N51.289631, E58.17978], 2 Jul 1981, L. Morozova s.n. (SVER0570548)
Sedobassia sedoides	(Pall.) Freitag & G.Kadereit	51.289631	58.17978	Russia	Orenburg	3	7	1981		L.Morozova			native	Guberlya		SVER		SVER0569760	Gai distr., nr Guberlya vill., [N51.289631, E58.17978], 3 Jul 1981, L. Morozova s.n. (SVER0569760)
Atriplex prostrata	Boucher ex DC.	51.19543	57.84927	Russia	Orenburg	1	7	1985		L.Morozova			native	Guberlya Hills		SVER		SVER0569455	Gai distr., Guberlya Hills, [N51.19543, E57.84927], 1 Jul 1985, L. Morozova s.n. (SVER0569455)
Chenopodium album	L.	51.09508	57.50838	Russia	Orenburg	18	6	1988		L.Morozova			native	Mayachny		SVER		SVER0570244	Kuvandyk distr., nr Mayachny vill., [N51.09508, E57.50838], 18 Jun 1988, L. Morozova s.n. (SVER0570244)
Ceratocarpus arenarius	L.	51.09535	57.50877	Russia	Orenburg	18	6	1988		L.Morozova			native	Mayachny		SVER		SVER0570012	Kuvandyk distr., nr Mayachny vill., [N51.09535, E57.50877], 18 Jun 1988, L. Morozova s.n. (SVER0570012)
Bassia prostrata	(L.) Beck	51.09514	57.50903	Russia	Orenburg	16	6	1989		L.Morozova			native	Mayachny		SVER		SVER0570347	Kuvandyk distr., nr Mayachny vill., [N51.09514, E57.50903], 16 Jun 1989, L. Morozova s.n. (SVER0570347)
Atriplex tatarica	L.	51.09514	57.50903	Russia	Orenburg	29	8	1990		L.Morozova			native	Mayachny		SVER		SVER0560715	Kuvandyk distr., nr Mayachny vill., [N51.09514, E57.50903], 29 Aug 1990, L. Morozova s.n. (SVER0560715)
Ceratocarpus arenarius	L.	50.77373	55.36825	Russia	Orenburg	2	6	1990		T.Konovalova & N.Shevyreva			native	Shkunovka		MHA		MHA0116711	Akbulak distr., nr Shkunovka vill., [N50.77373, E55.36825], 2 Jun 1990, T. Konovalova & N. Shevyreva s.n. (MHA0116711)
Bassia scoparia	(L.) Beck	51.09514	57.50903	Russia	Orenburg	29	8	1990		L.Morozova			alien	Mayachny		SVER		SVER0570574	Kuvandyk distr., nr Mayachny vill., [N51.09514, E57.50903], 29 Aug 1990, L. Morozova s.n. (SVER0570574)
Bassia laniflora	(S.G.Gmel.) A.J.Scott	51.77522	50.85516	Russia	Orenburg		7	1991		Z.Ryabinina			native	Talovskaya Steppe		SVER		SVER0570569	[Pervomaiskii distr., Orenburgsky NR] Talovskaya Steppe, [N51.77522, E50.85516] Jul 1991, Z. Ryabinina s.n. (SVER0570569)
Bassia prostrata	(L.) Beck	52.272511	52.197492	Russia	Orenburg	12	5	1996		M.Knyazev			native	Bolshoi Chagan River		SVER		SVER0570349	Pervomaiskii / Totskoe distr., Bolshoi Chagan River, [N52.272511, E52.197492], 12 May 1996, M. Knyazev s.n. (SVER0570349)
Krascheninnikovia ceratoides	(L.) Gueldenst.	51.64381	59.34669	Russia	Orenburg	25	6	1997		M.Knyazev			native	Yubileiny		SVER		SVER0570701	Adamovka distr., nr Yubileiny vill., [N51.64381, E59.34669], 25 Jun 1997, M. Knyazev s.n. (SVER0570701)
Bassia prostrata	(L.) Beck	51.644206	59.348346	Russia	Orenburg	25	6	1997		M.Knyazev			native	Yubileiny		SVER		SVER0570597	Adamovka distr., nr Yubileiny vill., [N51.644206, E59.348346], 25 Jun 1997, M. Knyazev s.n. (SVER0570597)
Bassia scoparia	(L.) Beck	51.157239	54.994217	Russia	Orenburg	23	9	1997		A.A.Korobkov & A.K.Sytin			alien	Sol’-Iletsk		LE			Sol’-Iletsk town, [N51.157239, E54.994217], 23 Sep 1997, A.A. Korobkov & A.K. Sytin s.n. (LE)
Sedobassia sedoides	(Pall.) Freitag & G.Kadereit	51.644303	59.350354	Russia	Orenburg	25	7	1997		M.Knyazev			native	Yubileiny		SVER		SVER0569773	Adamovka distr., nr Yubileiny vill., [N51.644303, E59.350354], 25 Jul 1997, M. Knyazev s.n. (SVER0569773)
Sedobassia sedoides	(Pall.) Freitag & G.Kadereit	51.76815	55.09697	Russia	Orenburg	13	9	1997		A.Korobkov & A.Sytin			native	Orenburg		LE			nr Orenburg town, [N51.76815, E55.09697], 13 Sep 1997, A. Korobkov & A. Sytin s.n. (LE)
Atriplex cana	Ledeb.	51.22546	56.08721	Russia	Orenburg	12	5	1998		M.Knyazev			native	Sazan		SVER		SVER0569670	Belyaevka distr., nr Sazan vill., [N 51.22546, E56.08721], 12 May 1998, M. Knyazev s.n. (SVER0569670)
Camphorosma monspeliaca	L.	51.001933	55.63015	Russia	Orenburg	10	5	1998		M.Knyazev			native	Akbulak		SVER		SVER0569822	Akbulak distr., nr Akbulak vill., [N51.001933, E55.630150], 10 May 1998, M. Knyazev s.n. (SVER0569822)
Camphorosma monspeliaca	L.	51.224741	56.086615	Russia	Orenburg	12	5	1998		M.Knyazev			native	Sazan		SVER		SVER0569829	Belyaevka distr., nr Sazan vill., [N51.224741, E56.086615], 12 May 1998, M. Knyazev s.n. (SVER0569829)
Chenopodiastrum hybridum	(L.) S.Fuentes & al.	53.68519	53.16859	Russia	Orenburg	17	8	1999		G.Degtyaryova			native	Mochegai		MW		MW0326919	Asekeevo distr., Mochegai vill., [N53.68519, 53.16859], 17 Aug 1999, G. Degtyaryova s.n. (MW0326919)
Halimione verrucifera	(M.Bieb.) Aellen	51.47086	58.44528	Russia	Orenburg	21	8	1999		M.Knyazev			native	Gai		SVER		SVER0570460	Gai distr., nr Gai vill, [N51.47086, E58.44528], 21 Aug 1999, M. Knyazev s.n. (SVER0570460)
Oxybasis glauca	(L.) S.Fuentes & al.	53.68585	53.16816	Russia	Orenburg		8	1999		G.Degtyaryova			native	Mochegai		MW		MW0326772	Asekeevo distr., Mochegai vill., [N53.68585, E53.16816], Aug 1999, G. Degtyaryova s.n. (MW0326772)
Ceratocarpus arenarius	L.	53.68557	53.16875	Russia	Orenburg	11	8	1999		G.Degtyaryova			native	Mochegai		MW		MW0329218	Asekeevo distr., nr Mochegai vill., [N53.68557, E53.16875], 11 Aug 1999, G. Degtyaryova s.n. (MW0329218)
Krascheninnikovia ceratoides	(L.) Gueldenst.	53.6844	53.16859	Russia	Orenburg	11	8	1999		G.Degtyaryova			native	Mochegai		MW		MW0329110	Asekeevo distr., Mochegai vill., [N53.68440, E53.16859], 11 Aug 1999, G. Degtyaryova s.n. (MW0329110);
Bassia prostrata	(L.) Beck	51.386948	56.811874	Russia	Orenburg	14	5	1999		P.Kulikov			native	Verblyuzhka Mt.		SVER		SVER0570611	Belyaevka distr., Verblyuzhka Mt., [N51.386948, E56.811874], 14 May 1999, P. Kulikov s.n. (SVER0570611)
Bassia prostrata	(L.) Beck	51.415206	58.150975	Russia	Orenburg	20	8	1999		M.Knyazev			native	Khalilovo		SVER		SVER0570329	Gai distr., 7 km NE of Khalilovo vill., [N51.415206, E58.150975], 20 Aug 1999, M. Knyazev s.n. (SVER0570329)
Sedobassia sedoides	(Pall.) Freitag & G.Kadereit	53.6853	53.168385	Russia	Orenburg	15	8	1999		G.Degtyaryova			native	Mochegai		MW		MW0329546	Asekeevo distr., Mochegai vill., [N53.68530, E53.168385], 15 Aug 1999, G. Degtyaryova s.n. (MW0329546)
Caroxylon laricinum	(Pall.) Tzvelev	51.39894	58.12835	Russia	Orenburg	20	8	1999		M.Knyazev			native	Khalilovo		SVER		SVER0570090	Gai distr., nr Khalilovo vill., [N51.39894, E58.12835], 20 Aug 1999, M. Knyazev s.n. (SVER0570090)
Atriplex cana	Ledeb.	50.69859	54.50197	Russia	Orenburg	18	5	2000		M.Knyazev			native	Troitsk		SVER		SVER0569666	Sol’-Iletsk distr., 11 km W of Troitsk vill., [N50.69859, E54.50197], 18 May 2000, M. Knyazev s.n. (SVER0569666)
Atriplex patula	L.	51.2293	58.474675	Russia	Orenburg	18	6	2000		A.Sukhorukov			alien	Orsk		MW		MW0328243	Orsk railway station, 18 Jun 2000, A. Sukhorukov s.n. (MW0328243)
Krascheninnikovia ceratoides	(L.) Gueldenst.	51.05195	59.10712	Russia	Orenburg	18	6	2000		A.Sukhorukov			native	Aschebutak		MW		MW0329111	Dombarovka distr., nr Aschebutak vill., [N51.05195, E59.10712], 18 Jun 2000, A. Sukhorukov s.n. (MW0329111)
Krascheninnikovia ceratoides	(L.) Gueldenst.	51.3991	58.12711	Russia	Orenburg	3	7	2000		M.Knyazev			native	Khalilovo		SVER		SVER0570693	[Gai distr.] nr Khalilovo vill., [N51.39910, E58.12711], 3 Jul 2000, M. Knyazev s.n. (SVER0570693)
Suaeda physophora	Pall.	50.671231	54.667157	Russia	Orenburg	30	6	2000		M.Knyazev			native	Akpai River mouth		SVER		SVER0570786	Sol’-Iletsk distr., Akpai River mouth, [N50.671231, E54.667157], 30 Jun 2000, M. Knyazev s.n. (SVER0570786)
Camphorosma monspeliaca	L.	51.466215	57.916793	Russia	Orenburg	19	6	2000		A.Sukhorukov			native	Sara		MW		MW0329371	Kuvandyk distr., nr Sara vill., [N51.466215, E57.916793], 19 Jun 2000, A. Sukhorukov s.n. (MW0329371)
Camphorosma monspeliaca	L.	50.697965	54.622725	Russia	Orenburg	11	6	2000		P.Kulikov			native	Troitsk		SVER		SVER0569813	Sol’-Iletsk distr., nr Troitsk vill., [N50.697965, E54.622725], 11 Jun 2000, P. Kulikov s.n. (SVER0569813)
Sedobassia sedoides	(Pall.) Freitag & G.Kadereit	51.39894	58.12835	Russia	Orenburg	3	7	2000		M.Knyazev			native	Khalilovo		SVER		SVER0569796	Gai distr., nr Khalilovo vill., [N51.39894, E58.12835], 3 Jul 2000, M. Knyazev s.n. (SVER0569796)
Nanophyton erinaceum	(Pall.) Bunge	50.647957	54.49302	Russia	Orenburg	11	7	2000		P.Kulikov			native	Troitsk		SVER		SVER0570711	Sol’-Iletsky fistr., nr Troitsk vill., [N50.647957, E54.493020], 11 Jul 2000, P. Kulikov s.n. (SVER0570711)
Anabasis salsa	(C.A.Mey.) Benth. ex Volkens	50.69808	54.62244	Russia	Orenburg	17	5	2000		M.Knyazev			native	Troitsk		SVER		SVER0569410	Sol’-Iletsk distr., nr Troitsk vill., [N50.69808, E54.62244], 17 May 2000, M. Knyazev s.n. (SVER0569410)
Anabasis salsa	(C.A.Mey.) Benth. ex Volkens	50.673083	54.698184	Russia	Orenburg	30	6	2000		M.Knyazev			native	Ivanovka		SVER		SVER0569417	Sol’-Iletsk distr., nr Ivanovka vill., [N50.673083, E54.698184], 30 Jun 2000, M. Knyazev s.n. (SVER0569417)
Salsola tamariscina	Pall.	51.23002	58.47487	Russia	Orenburg	18	6	2000		A.Sukhorukov			native	Orsk		MW		MW0331367	nr Orsk town, [N51.23002, E58.47487], 18 Jun 2000, A. Sukhorukov s.n. (MW0331367)
Camphorosma lessingii	Litv.	51.435489	59.109119	Russia	Orenburg	3	7	2001		D.Karpov & al.			native	Novoorsk distr.		TLT			Novoorsk distr., 3 Jul 2001, D. Karpov & al. s.n. (TLT)
Sedobassia sedoides	(Pall.) Freitag & G.Kadereit	50.957408	60.473277	Russia	Orenburg	29	6	2001		V.Golub & al.			native	Zhandykol Lake		TLT			Svetlyi distr., nr Zhandykol Lake, [N50.957408, E60.473277], 29 Jun 2001, V. Golub & al. s.n. (TLT)
Spirobassia hirsuta	(L.) Freitag & G.Kadereit	50.800766	60.870879	Russia	Orenburg	2	7	2001		V.Golub & al.			native	Shelkar-Ega-Kara Lake		TLT			Svetlyi distr., Shelkar-Ega-Kara Lake, [N50.800766, E60.870879], 2 Jul 2001, V. Golub & al. s.n. (TLT)
Atriplex micrantha	Ledeb.	51.32665	56.45295	Russia	Orenburg	7	9	2002		M.Knyazev			native	Belayevsky distr.		SVER		SVER0569443	Belyaevka distr., [N51.32665, E56.45295], 7 Sep 2002, M. Knyazev s.n. (SVER0569443)
Krascheninnikovia ceratoides	(L.) Gueldenst.	51.29142	54.99342	Russia	Orenburg	6	9	2002		M.Knyazev			native	Sol’-Iletsk		SVER		SVER0570696	10 km N of Sol’-Iletsk town, [N51.29142, E54.99342], 6 Sep 2002, M. Knyazev s.n. (SVER0570696)
Bassia laniflora	(S.G.Gmel.) A.J.Scott	50.974208	55.004286	Russia	Orenburg	9	9	2002		M.Knyazev			native	Pervomaiskoe		SVER		SVER0570560	Sol’-Iletsk distr., nr Pervomaiskoe vill., [N50.974208, E55.004286], 9 Sep 2002, M. Knyazev s.n. (SVER0570560)
Nanophyton erinaceum	(Pall.) Bunge	51.187482	54.996877	Russia	Orenburg	6	9	2002		M.Knyazev			native	Sol’-Iletsk		SVER		SVER0570714	N of Sol’-Iletsk town, [N51.187482, E54.996877], 6 Sep 2002, M. Knyazev s.n. (SVER0570714)
Petrosimonia litwinowii	Korsh.	51.312947	55.959647	Russia	Orenburg	7	9	2002		M.Knyazev			native	Burtinskaya steppe		SVER		SVER0570741	Belyaevka distr., Burtinskaya steppe, [N51.312947, E55.959647], 7 Sep 2002, M. Knyazev s.n. (SVER0570741)
Pyankovia brachiata	(Pall.) Akhani & Roalson	51.519178	55.057016	Russia	Orenburg	6	9	2002		P.Kulikov			native	Donguz River		SVER		SVER0570084	25 km of Orenburg city, Donguz River, 6 Sep 2002, P. Kulikov s.n. (SVER0570084)
Salsola tamariscina	Pall.	50.974476	55.002965	Russia	Orenburg	8	9	2002		M.Knyazev			native	Pervomaiskoe		SVER		SVER0570766	Sol’-Iletsk distr., nr Pervomaiskoe vill., [N50.974476, E55.002965], 8 Sep 2002, M. Knyazev s.n. (SVER0570766)
Salsola tragus	L.	51.38117	58.98498	Russia	Orenburg	10	9	2002		M.Knyazev			native	Novoorsk		SVER		SVER0570751	nr Novoorsk town, [N51.38117, E58.98498], 10 Sep 2002, M. Knyazev s.n. (SVER0570751)
Nanophyton erinaceum	(Pall.) Bunge	51.079574	55.70498	Russia	Orenburg	15	5	2003		M.Knyazev			native	Pokrovka		SVER		SVER0570717	Akbulak distr., nr Pokrovka vill., 15 May 2003, M. Knyazev s.n. (SVER0570717);
Lipandra polysperma	(L.) S.Fuentes & al.	51.13609	57.94245	Russia	Orenburg	10	6	2004		L.Morozova			native	Kazachya Guberlya		SVER		SVER0926649	Gai distr., nr Kazachya Guberlya vill., [N51.13609, E57.94245], 10 Jun 2004, L. Morozova s.n. (SVER0926649)
Ceratocarpus arenarius	L.	51.40043	56.40967	Russia	Orenburg	19	6	2004		E.Lapteva & N.Erokhin			native	Belyaevka		SVER		SVER0611437	Belyaevka distr., nr Belyaevka vill., [N51.40043, E56.40967], 19 Jun 2004, E. Lapteva & N. Erokhin s.n. (SVER0611437)
Anabasis cretacea	Pall.	50.647957	54.49302	Russia	Orenburg	9	6	2004		T.Plaksina			native	Troitsk		LE			Sol’-Iletsk distr., nr Troitsk vill., [N50.647957, E54.493020], 9 Jun 2004, T. Plaksina s.n. (LE)
Atriplex cana	Ledeb.	51.778456	50.847699	Russia	Orenburg	13	8	2005		O.Kalmykova			native	Talovskaya steppe		ORIS			Pervomaiskii distr., Talovskaya steppe, 13 Aug 2005, O. Kalmykova s.n. (ORIS);
Atriplex intracontinentalis	Sukhor.	51.53055	58.43241	Russia	Orenburg	12	8	2005		M.Knyazev			native	Popovka		SVER		SVER0569543	Gai distr., nr Popovka vill., [N51.53055, E58.43241], 12 Aug 2005, M. Knyazev s.n. (SVER0569543)
Chenopodium album	L.	50.6984	54.62314	Russia	Orenburg	4	8	2005		P.Kulikov			native	Troitsk		SVER		SVER0714691	Sol’-Iletsk distr., 15 km NW of Troitsk vill., [N50.69840, E54.62314], 4 Aug 2005, P. Kulikov s.n. (SVER0714691)
Halimione pedunculata	(L.) Aellen	51.32474	56.45389	Russia	Orenburg	31	7	2005		M.Knyazev			native	Sorkol’ Lake		SVER		SVER0570442	Belyaevka distr., nr Sorkol’ Lake, [N51.32474, E56.45389], 31 Jul 2005, M. Knyazev s.n. (SVER0570442)
Oxybasis chenopodioides	(L.) S.Fuentes & al.	51.51589	58.37841	Russia	Orenburg	11	8	2005		M.Knyazev			native	Gai		SVER		SVER0569438	Gai distr., 10 km NW of Gai vill., [N51.51589, E58.37841], 11 Aug 2005, M. Knyazev s.n. (SVER0569438)
Oxybasis urbica	(L.) S.Fuentes & al.	51.5594	58.31021	Russia	Orenburg	11	8	2005		M.Knyazev			native	Gai		SVER		SVER0570304	Gai distr., 10 km NW of Gai vill., [N51.55940, E58.31021], 11 Aug 2005, M. Knyazev s.n. (SVER0570304)
Salicornia perennans	Willd.	51.530154	58.430612	Russia	Orenburg	12	8	2005		M.Knyazev			native	Popovka		SVER		SVER0570051	Gai distr., nr Popovka vill., [N51.530154, E58.430612], 12 Aug 2005, M. Knyazev s.n. (SVER0570051)
Salicornia perennans	Willd.	51.80387	50.86913	Russia	Orenburg	14	8	2005		O.Kalmykova			native	Talovskaya steppe		ORIS		ORIS8951	Pervomaiskii distr., Talovskaya steppe, [N51.80387, E50.86913], 14 Aug 2005, O. Kalmykova s.n. (ORIS8951)
Bassia laniflora	(S.G.Gmel.) A.J.Scott	50.976206	54.465466	Russia	Orenburg	7	8	2005		P.Kulikov			native	Burannoe		SVER		SVER0714735	Sol’-Iletsk distr., nr Burannoe vill., [N50.976206, E54.465466], 7 Aug 2005, P. Kulikov s.n. (SVER0714735)
Caroxylon laricinum	(Pall.) Tzvelev	50.69814	54.622492	Russia	Orenburg	4	8	2005		P.Kulikov			native	Troitsk		SVER		SVER0715382	Sol’-Iletsk distr., nr Troitsk vill., [N50.69814, E54.622492], 4 Aug 2005, P. Kulikov s.n. (SVER0715382)
Petrosimonia litwinowii	Korsh.	51.530347	58.430852	Russia	Orenburg	12	8	2005		M.Knyazev			native	Popovka		SVER		SVER0570746	Gai distr., nr Popovka vill., [N51.530347, E58.430852], 12 Aug 2005, M. Knyazev s.n. (SVER0570746)
Petrosimonia triandra	(Pall.) Simonk.	51.530347	58.430423	Russia	Orenburg	12	8	2005		M.Knyazev			native	Popovka		SVER		SVER0570731	Gai distr., nr Popovka vill., [N51.530347, E58.430423], 12 Aug 2005, M. Knyazev s.n. (SVER0570731)
Anabasis cretacea	Pall.	50.962954	56.016995	Russia	Orenburg	14	5	2005		M.Knyazev			native	Samarskoe landmark		SVER		SVER0569422	Akbulak distr., Samarskoe landmark, [N50.962954, E56.016995], 14 May 2005, M. Knyazev s.n. (SVER0569422)
Salsola collina	Pall.	51.71773	58.633537	Russia	Orenburg	16	8	2005		M.Knyazev			alien	Iriklinskoe Water Reservoire		SVER		SVER0570627	Gai distr., nr Iriklinskoe Water Reservoire, [N51.71773, E58.633537], 16 Aug 2005, M. Knyazev s.n. (SVER0570627)
Salsola tamariscina	Pall.	50.69895	54.622955	Russia	Orenburg	4	8	2005		P.Kulikov			native	Troitsk		SVER		SVER0680012	Sol’-Iletsk distr., 15 km NW of Troitsk vill., [N50.698950, E54.622955], 4 Aug 2005, P. Kulikov s.n. (SVER0680012)
Salsola tamariscina	Pall.	51.394472	56.772268	Russia	Orenburg	9	8	2005		P.Kulikov			native	between Donskoe & Verkhneozyornoe		SVER		SVER0714704	Belyaevka distr., between Donskoe & Verkhneozyornoe vill., [N51.394472, E56.772268], 9 Aug 2005, P. Kulikov s.n. (SVER0714704)
Salsola tragus	L.	50.975922	54.464614	Russia	Orenburg	7	8	2005		P.Kulikov			native	Burannoe		SVER		SVER0714733	Sol’-Iletsk distr., nr Burannoe vill., [N50.975922, E54.464614], 7 Aug 2005, P. Kulikov s.n. (SVER0714733)
Atriplex micrantha	Ledeb.	51.66855	59.13267	Russia	Orenburg	9	9	2007		M.Knyazev			native	Zamorskoe & Yubileiny		SVER		SVER0569679	Novoorsk distr., between Zamorskoe & Yubileiny vill., [N51.66855, E59.13267], 9 Sep 2007, M. Knyazev s.n. (SVER0569679)
Atriplex sagittata	Borkh.	52.17928	59.85447	Russia	Orenburg	6	8	2007		A.N.Demidova			native	Krasnyi Ogorodnik		MW		MW0328660	Kvarkeno distr., nr Krasnyi Ogorodnik vill., [N52.17928, E59.85447], 6 Aug 2007, A.N. Demidova s.n. (MW0328660)
Atriplex tatarica	L.	52.1797	59.85426	Russia	Orenburg	5	8	2007		A.N.Demidova			native	Krasnyi Ogorodnik		MW		MW0328878	Kvarkeno distr., nr Krasnyi Ogorodnik vill., [N52.17970, E59.85426], 5 Aug 2007, A.N. Demidova s.n. (MW0328878)
Atriplex tatarica	L.	52.20369	59.32768	Russia	Orenburg	8	8	2007		A.N.Demidova			native	Prostory		MW		MW0328879	Kvarkeno distr., nr Prostory vill., [N52.20369, E59.32768], 8 Aug 2007, A.N. Demidova s.n. (MW0328879);
Chenopodium album	L.	52.17933	59.85473	Russia	Orenburg	6	8	2007		A.N.Demidova			native	Krasnyi Ogorodnik		MW		MW0326370	Kvarkeno distr., Krasnyi Ogorodnik vill., [N52.17933, 59.85473], 6 Aug 2007, A.N. Demidova s.n. (MW0326370)
Oxybasis urbica	(L.) S.Fuentes & al.	52.20705	59.32038	Russia	Orenburg	7	8	2007		A.N.Demidova			native	Prostory		MW		MW0327581	Kvarkeno distr., nr Prostory vill., [N52.20705, E59.32038], 7 Aug 2007, A.N. Demidova s.n. (MW0327581)
Oxybasis urbica	(L.) S.Fuentes & al.	51.086141	61.280668	Russia	Orenburg	21	8	2007		P.Gorbunov			native	Kosul'					Svetlyi distr.	https://www.inaturalist.org/observations/98386064
Ceratocarpus arenarius	L.	52.22733	59.79429	Russia	Orenburg	5	8	2007		A.N.Demidova			native	Alandskoe		MW		MW0329215	Kvarkeno distr., nr Alandskoe vill., [N52.22733, E59.79429], 5 Aug 2007, A.N. Demidova s.n. (MW0329215)
Halocnemum strobilaceum	(Pall.) M.Bieb.	51.032347	60.863355	Russia	Orenburg	11	9	2007		M.Knyazev			native	Zhetykol’ Lake		SVER		SVER0570431	Svetlyi distr., nr Zhetykol’ Lake, [N51.032347, E60.863355], 11 Sep 2007, M. Knyazev s.n. (SVER0570431)
Kalidium foliatum	(Pall.) Moq.	51.188768	60.98274	Russia	Orenburg	11	9	2007		M.Knyazev			native	Ozyorny		SVER		SVER0570679	Svetlyi distr., 4 km NNE of Ozyorny vill., [N51.188768, E60.98274], 11 Sep 2007, M. Knyazev s.n. (SVER0570679)
Salicornia perennans	Willd.	51.14744	54.99597	Russia	Orenburg		9	2007		L.Abubakirova			native	Sol’-Iletsk		ORIS			nr Sol’-Iletsk town, [N51.14744, E54.99597], Sep 2007, L. Abubakirova s.n. (ORIS)
Suaeda corniculata	(C.A.Mey.) Bunge	51.67873	59.12256	Russia	Orenburg	9	9	2007		M.Knyazev			native	between Zamorskoe & Yubileinyi vill.		SVER		SVER0570773	Novoorsk distr., between Zamorskoe & Yubileinyi vill., [N51.67873, E59.12256], 9 Sep 2007, M. Knyazev s.n. (SVER0570773)
Suaeda physophora	Pall.	51.103895	60.904741	Russia	Orenburg	11	9	2007		M.Knyazev			native	Ozyorny		SVER		SVER0570787	Svetlyi distr., nr Ozyorny vill., [N51.103895, E60.904741], 11 Sep 2007, M. Knyazev s.n. (SVER0570787)
Camphorosma monspeliaca	L.	51.03526	60.85727	Russia	Orenburg	11	9	2007		M.Knyazev			native	Zhetykol’ Lake		SVER		SVER0569818	Svetlyi distr., nr Zhetykol’ Lake, [N51.03526, E60.85727], 11 Sep 2007, M. Knyazev s.n. (SVER0569818)
Sedobassia sedoides	(Pall.) Freitag & G.Kadereit	52.215735	59.352892	Russia	Orenburg	7	8	2007		A.Demidova			native	Kvarkeno distr.		MW		MW0329543	Kvarkeno distr., [N52.215735, E59.352892], 7 Aug 2007, A. Demidova s.n. (MW0329543)
Sedobassia sedoides	(Pall.) Freitag & G.Kadereit	51.703526	58.952019	Russia	Orenburg	9	9	2007		M.Knyazev			native	Zamorskoe		SVER		SVER0569758	Novoorsk distr., nr Zamorskoe vill., [N51.703526, E58.952019], 9 Sep 2007, M. Knyazev s.n. (SVER0569758);
Petrosimonia brachyphylla	(Bunge) Iljin	51.03526	60.85727	Russia	Orenburg	11	9	2007		M.Knyazev			native	Zhetykol’ Lake		SVER		SVER0570730	Svetlyi distr., nr Zhetykol’ Lake, [N51.03526, E60.85727], 11 Sep 2007, M. Knyazev s.n. (SVER0570730)
Petrosimonia brachyphylla	(Bunge) Iljin	51.53769	56.2363	Russia	Orenburg	13	9	2007		M.Knyazev			native	Novocherkassk		SVER		SVER0570729	[Saraktash distr.] nr Novocherkassk vill., [N51.53769, E56.2363], 13 Sep 2007, M. Knyazev s.n. (SVER0570729)
Petrosimonia litwinowii	Korsh.	52.178885	59.853468	Russia	Orenburg	6	8	2007		A.N.Demidova			native	Krasny Ogorodnik		MW		MW0331641	Kvarkeno distr., nr Krasny Ogorodnik vill., [N52.178885, E59.853468], 6 Aug 2007, A.N. Demidova s.n. (MW0331641)
Petrosimonia litwinowii	Korsh.	51.643745	59.347194	Russia	Orenburg	9	9	2007		M.Knyazev			native	Yubileiny		SVER		SVER0570739	[Adamovka distr.] nr Yubileiny vill., [N51.643745, E59.347194], 9 Sep 2007, M. Knyazev s.n. (SVER0570739)
Petrosimonia litwinowii	Korsh.	51.167879	59.746857	Russia	Orenburg	10	9	2007		M.Knyazev			native	Yasnyi		SVER		SVER0570732	Yasnyi distr., 10 km NW of Yasnyi vill., [N51.167879, E59.746857], 10 Sep 2007, M. Knyazev s.n. (SVER0570732)
Pyankovia brachiata	(Pall.) Akhani & Roalson	51.218313	59.692442	Russia	Orenburg	10	9	2007		M.Knyazev			native	Yasnyi		SVER		SVER0570079	Yasnyi distr., 10 km NW of Yasnyi vill., [51.218313, E59.692442], 10 Sep 2007, M. Knyazev s.n. (SVER0570079)
Pyankovia brachiata	(Pall.) Akhani & Roalson	51.03526	60.85727	Russia	Orenburg	11	9	2007		M.Knyazev			native	Zhetykol’ Lake		SVER		SVER0570081	Svetlyi distr., nr Zhetykol’ Lake, [N51.03526, E60.85727], 11 Sep 2007, M. Knyazev s.n. (SVER0570081)
Anabasis cretacea	Pall.	51.154053	59.793543	Russia	Orenburg	10	9	2007		M.Knyazev			native	Yasnyi		SVER		SVER0569750	Yasnyi distr., 10 km NW of Yasnyi vill., [N51.154053, E59.793543], 10 Sep 2007, M. Knyazev s.n. (SVER0569750)
Anabasis salsa	(C.A.Mey.) Benth. ex Volkens	51.03526	60.85727	Russia	Orenburg	11	9	2007		M.Knyazev			native	Zhetykol’ Lake		SVER		SVER0569406	Svetlyi distr., nr Zhetykol’ Lake, [N51.03526, E60.85727], 11 Sep 2007, M. Knyazev s.n. (SVER0569406)
Halogeton glomeratus	(M.Bieb.) C.A.Mey.	51.141644	59.794637	Russia	Orenburg	10	9	2007		M.Knyazev			native	Yasnyi		SVER		SVER0570428	Yasnyi distr., 10 km NW of Yasnyi vill., [N51.141644, E59.794637], 10 Sep 2007, M. Knyazev s.n. (SVER0570428)
Salsola collina	Pall.	51.493778	60.246596	Russia	Orenburg	12	9	2007		M.Knyazev			alien	Anikhovka		SVER		SVER0570654	Adamovka distr., nr Anikhovka vill., [N51.493778, E60.246596], 12 Sep 2007, M. Knyazev s.n. (SVER0570654)
Salsola tragus	L.	51.491751	52.604572	Russia	Orenburg		9	2007		M.Lebedeva	2202		native	Rannee		UFA			Tashla distr., nr Rannee vill., [N51.491751, E52.604572], sep 2017, M. Lebedeva 2202 (UFA)
Soda acutifolia	(Bunge) Mosyakin & al.	50.801956	60.875772	Russia	Orenburg	10	9	2007		M.Knyazev			native	Shelkar-Ega-Kara Lake		SVER		SVER0570619	Svetlyi distr., nr Shelkar-Ega-Kara Lake, [N50.801956, E60.875772], 10 Sep 2007, M. Knyazev s.n. (SVER0570619)
Soda acutifolia	(Bunge) Mosyakin & al.	51.03526	60.85727	Russia	Orenburg	11	9	2007		M.Knyazev			native	Zhetykol’ Lake		SVER		SVER0570622	Svetlyi distr., nr Zhetykol’ Lake, [N51.03526, E60.85727], 11 Sep 2007, M. Knyazev s.n. (SVER0570622)
Blitum virgatum	L.	51.3175	56.71283	Russia	Orenburg	6	6	2008		anonymous			native	Karmen Mt.		Orenb. Pedagog. Inst.			[Belyaevka distr.] nr Karmen Mt., [N51.31750, E56.71283], 6 Jun 2008, anonymous (herb. Orenb. Pedag. Univ.)
Krascheninnikovia ceratoides	(L.) Gueldenst.	51.35305	57.10674	Russia	Orenburg	8	7	2008		A.Ivanova			native	Nikolsk		PVB			Kuvandyk distr., nr Nikolsk town, [N51.35305, E57.10674], 8 Jul 2008, A. Ivanova s.n. (PVB)
Salicornia perennans	Willd.	51.28366	56.60662	Russia	Orenburg	27	8	2008		T.Alpatskaya			native	Tuzlukkol' landmark		ORIS			Belyaevka distr., nr Tuzlukkol' landmark, [N51.28366, E56.60662], 27 Aug 2008, T. Alpatskaya s.n. (ORIS)
Nanophyton erinaceum	(Pall.) Bunge	51.542338	54.957392	Russia	Orenburg	2	8	2008		M.Knyazev			native	Pervomaiskii		SVER		SVER0570710	Orenburg distr., nr Pervomaiskii vill., [N51.542338, E54.957392], 2 Aug 2008, M. Knyazev s.n. (SVER0570710)
Anabasis salsa	(C.A.Mey.) Benth. ex Volkens	51.673455	58.640292	Russia	Orenburg	9	7	2008		I.Frolov			native	Iriklinsky		SVER		SVER0569402	Gai distr., nr Iriklinsky vill., [N51.673455, E58.640292], 9 Jul 2008, I. Frolov s.n. (SVER0569402)
Salsola collina	Pall.	51.740941	50.972162	Russia	Orenburg	22	8	2008		T.Fyodorova			alien	Mashtakov		MW		MW0331173	[Pervomaiskii distr.] nr Mashtakov vill., [N51.740941, E50.972162], 22 Aug 2008, T. Fyodorova s.n. (MW0331173)
Salsola tragus	L.	51.740941	50.972162	Russia	Orenburg	22	8	2008		T.Fyodorova			native	Mashtakov		MW		MW0331433	Pervomaiskii distr., nr Mashtakov vill., [N51.740941, E50.972162], 22 Aug 2008, T. Fyodorova s.n. (MW0331433)
Atriplex patens	(Litv.) Iljin	51.77522	50.85516	Russia	Orenburg	27	7	2009		T.Lysenko & O.Kalmykova			native	Talovsky		MW		MW0328054	Pervomaiskii distr., Talovsky sector of Orenburg Nature Reserve, [N51.77522, E50.85516] 27 Jul 2009, T. Lysenko & O. Kalmykova s.n. (MW0328054)
Atriplex sagittata	Borkh.	52.73586	54.60315	Russia	Orenburg	16	6	2009		A.Ivanova			native	Severny distr.		PVB			Severny distr., [N52.73586, E54.60315], 16 Jun 2009, A. Ivanova s.n. (PVB)
Salicornia perennans	Willd.	51.146715	55.007623	Russia	Orenburg	25	7	2009		A.Zvonaryova			native	Sol'-Iletsk					Sol'-Iletsk distr.	https://www.inaturalist.org/observations/104593784
Bassia prostrata	(L.) Beck	51.154633	60.724621	Russia	Orenburg	22	5	2009		V.Savitsky			native	Kumak		MW		MW1064582	Yasnyi distr., 20 km E of Kumak vill., [N51.154633, E60.724621], 22 May 2009, V. Savitsky s.n. (MW1064582)
Spirobassia hirsuta	(L.) Freitag & G.Kadereit	51.00146	61.45334	Russia	Orenburg	9	6	2009		O.Kalmykova			native	Aike Lake		ORIS			Svetlyi distr., nr Aike Lake, 9 Jun 2009, O. Kalmykova s.n. (ORIS)
Ceratocarpus arenarius	L.	51.11354	57.6615	Russia	Orenburg	21	7	2011		G.Dusaeva			native	Aituar		ORIS			Kuvandyk distr., nr Aituar vill., [N51.11354, E57.6615], 21 Jul 2011, G. Dusaeva s.n. (ORIS)
Chenopodium album	L.	52.55373	56.10901	Russia	Orenburg	21	7	2013		O.Kalmykova			native	Tugustemir		ORIS			Tyulgan distr., 7 km E of Tugustemir vill., [N52.55373, E56.10901], 21 Jul 2013, O. Kalmykova s.n. (ORIS)
Atriplex sagittata	Borkh.	51.00599	60.95167	Russia	Orenburg	14	8	2014		O.Kalmykova			native	Orenburgsky NR		ORIS			Svetlyi distr., Orenburgsky NR, [N51.00599, E60.95167], 14 Aug 2014, O. Kalmykova s.n. (ORIS)
Krascheninnikovia ceratoides	(L.) Gueldenst.	52.02782	55.22391	Russia	Orenburg	27	6	2014		G.Dusaeva			native	Mayorskoe		ORIS		ORIS11852	Sakmara distr., nr Mayorskoe vill., [N52.02782, E55.22391], 27 Jun 2014, G. Dusaeva s.n. (ORIS11852)
Blitum virgatum	L.	51.264	56.658	Russia	Orenburg			2015		G.Dusaeva			native	Burtinskaya steppe		ORIS			Belyaevka distr., Burtinskaya steppe, 2015, G. Dusaeva s.n. (ORIS)
Atriplex oblongifolia	Waldst. & Kit.	52.46974	55.424777	Russia	Orenburg	11	6	2015		G.Dusaeva			native	Nizhniy Gumbet		ORIS			Oktyabrskoe distr., nr Nizhniy Gumbet vill., [52.469740, 55.424777], 11 Jun 2015, G. Dusaeva s.n. (ORIS);
Atriplex oblongifolia	Waldst. & Kit.	51.48601	56.212699	Russia	Orenburg	7	8	2015		O.Kalmykova			native	Khersonovka		ORIS			[Belyaevka distr.] nr Khersonovka vill., [51.486010, 56.212699], 7 Aug 2015, O. Kalmykova s.n. (ORIS)
Atriplex tatarica	L.	51.939276	55.283986	Russia	Orenburg	16	8	2015		M.Kozlov			native	Izvestkovoe					Sakmara distr.	https://www.inaturalist.org/observations/106595901
Chenopodium album	L.	51.73363	56.22901	Russia	Orenburg	7	7	2015		G.Dusaeva			native	Saraktash		ORIS		ORIS11850	Saraktash distr., nr Saraktash vill., [N51.73363, E56.22901], 7 Jul 2015, G. Dusaeva s.n. (ORIS11850)
Lipandra polysperma	(L.) S.Fuentes & al.	51.34641	56.62329	Russia	Orenburg			2015		G.Dusaeva			native	Burtinskaya steppe		ORIS			Belyaevka distr., Burtinskaya steppe, [N 51.34641, E56.62329], 2015, G. Dusaeva s.n. (ORIS)
Ceratocarpus arenarius	L.	51.0682	55.12898	Russia	Orenburg	30	6	2015		G.Dusaeva			native	Kumakskoe		ORIS		ORIS11861	Sol’-Iletsk distr., nr Kumakskoe vill., [N51.0682, E55.12898], 30 Jun 2015, G. Dusaeva s.n. (ORIS11861)
Krascheninnikovia ceratoides	(L.) Gueldenst.	51.0682	55.12898	Russia	Orenburg	7	8	2015		G.Dusaeva			native	Kumakskoe		ORIS		ORIS11857	Sol'-Iletsk distr., nr Kumakskoe vill., [N51.0682, E55.12898], 7 Aug 2015, G. Dusaeva s.n. (ORIS11857)
Bassia prostrata	(L.) Beck	51.154633	60.724621	Russia	Orenburg	5	6	2015		Ya.Golovanov	568		native	Troitsk		UFA			Sol’-Iletsk distr., nr Troitsk vill., [N51.154633, E60.724621], 5 Jun 2015, Ya. Golovanov 568 (UFA)
Bassia prostrata	(L.) Beck	51.250424	57.893671	Russia	Orenburg	9	6	2015		Ya.Golovanov	640		native	Lugovskoy		UFA			Kuvandyk distr., nr Lugovskoy vill., [N51.250424, E57.893671], 9 Jun 2015, Ya. Golovanov 640 (UFA)
Bassia prostrata	(L.) Beck	51.65808	54.084267	Russia	Orenburg	19	6	2015		M.Petrova	822		native	Chesnokovka		UFA			Perevolotskii distr., nr Chesnokovka vill., [N51.658080, E54.084267], 19 Jun 2015, M. Petrova 822 (UFA)
Anabasis cretacea	Pall.	51.327372	56.508021	Russia	Orenburg	3	5	2015		L.Abramova & P.Volkova			native	Banditskie Gory		MW		MW0548034	Belyaevka distr., 5 km SE from Banditskie Gory, [N51.327372, E56.508021], 3 May 2015, L. Abramova & P. Volkova s.n. (MW0548034)
Atriplex cana	Ledeb.	50.66236	55.73815	Russia	Orenburg	26	5	2016		Ya.Golovanov & S.Yamalov	1076		native	Chagan		UFA			Akbulak distr., nr Chagan vill., [N50.66236, E55.73815], 26 May 2016, Ya. Golovanov & S. Yamalov 1076 (UFA)
Atriplex cana	Ledeb.	51.03526	60.85727	Russia	Orenburg	10	9	2016		M.Knyazev			native	Zhetykol’ Lake		SVER		SVER0694859	Svetlyi distr., nr Zhetykol’ Lake, [N 51.03526, E60.85727], 10 Sep 2016, M. Knyazev s.n. (SVER0694859)
Atriplex laevis	Ledeb.	50.8115	60.8495	Russia	Orenburg	10	9	2016		M.Knyazev			native	Svetlyi		SVER		SVER0694897	Svetlyi distr., nr Svetlyi vill., [N50.81150, E60.84950], 10 Sep 2016, M. Knyazev s.n. (SVER0694897)
Atriplex micrantha	Ledeb.	50.82023	60.85156	Russia	Orenburg	10	9	2016		M.Knyazev			native	Svetlyi		SVER		SVER0694891	Svetlyi distr., nr Svetlyi vill., [N50.82023, E60.85156] 10 Sep 2016, M. Knyazev s.n. (SVER0694891)
Atriplex sagittata	Borkh.	51.15272	56.09458	Russia	Orenburg	30	6	2016		O.Kalmykova			native	Salidovka		ORIS		ORIS11829	[Akbulak distr.] nr Salidovka vill., [N51.15272, E56.09458], 30 Jun 2016, O. Kalmykova s.n. (ORIS11829)
Halimione pedunculata	(L.) Aellen	51.03294	60.8835	Russia	Orenburg	10	9	2016		M.Knyazev			native	Zhetykol’ Lake		SVER		SVER0693886	Svetlyi distr., nr Zhetykol’ Lake, [N51.03294, E60.88350], 10 Sep 2016, M. Knyazev s.n. (SVER0693886)
Halimione verrucifera	(M.Bieb.) Aellen	51.02022	61.05081	Russia	Orenburg	5	9	2016		N.Erokhin			native	Orenburgsky NR		SVER		SVER0921544	[Svetlyi distr.] Orenburgsky NR, [N51.02022, E61.05081], 5 Sep 2016, N. Erokhin s.n. (SVER0921544)
Corispermum hyssopifolium	L.	52.32571	53.40031	Russia	Orenburg	6	9	2016		S.Saksonov & V.Vasyukov			native	Partizansky		PVB		PVB026602	Buzuluk distr., nr Partizansky vill., [N53.00020, 52.1340004], 6 Sep 2016, S. Saksonov & V. Vasyukov s.n. (PVB026602)
Suaeda physophora	Pall.	50.976735	61.172108	Russia	Orenburg	5	9	2016		N.Erokhin			native	Aschisaiskaya steppe		SVER		SVER0921538	Svetlyi distr., Orenburgsky NR, Aschisaiskaya steppe, [N50.976735, E61.172108], 5 Sep 2016, N. Erokhin s.n. (SVER0921538)
Suaeda salsa	(L.) Pall.	50.955226	61.190176	Russia	Orenburg	5	9	2016		N.Erokhin			native	Aschisaiskaya steppe		SVER		SVER0693582	Svetlyi distr., Orenburgsky NR, Aschisaiskaya steppe, [N50.955226, E61.190176], 5 Sep 2016, N. Erokhin s.n. (SVER0693582)
Bassia hyssopifolia	(Pall.) Kuntze	50.801956	60.875772	Russia	Orenburg	10	9	2016		M.Knyazev			native	Shelkar-Ega-Kara Lake		SVER		SVER0694868	Svetlyi distr., Shelkar-Ega-Kara Lake, [N50.801956, E60.875772], 10 Sep 2016, M. Knyazev s.n. (SVER0694868)
Bassia prostrata	(L.) Beck	51.195695	56.192559	Russia	Orenburg	19	6	2016		Ya.Golovanov & al.	1112		native	Orenburgsky NR, Preduralskaya steppe		UFA			Akbulak distr., Orenburgsky NR, Preduralskaya steppe, 19 Jun 2016, Ya. Golovanov & al. 1112 (UFA)
Bassia prostrata	(L.) Beck	50.976735	61.172108	Russia	Orenburg	5	9	2016		N.Erokhin			native	Orenburgsky NR, Aschisaiskaya steppe		SVER		SVER0921540	Svetlyi distr., Orenburgsky NR, Aschisaiskaya steppe, [N50.976735, E61.172108], 5 Sep 2016, N. Erokhin s.n. (SVER0921540)
Sedobassia sedoides	(Pall.) Freitag & G.Kadereit	50.976735	61.172108	Russia	Orenburg	4	9	2016		N.Erokhin			native	Orenburgsky NR, Aschisaiskaya steppe		SVER		SVER0693583	Svetlyi distr., Orenburgsky NR, Aschisaiskaya steppe, [N50.976735, E61.172108], 4 Sep 2016, N. Erokhin s.n. (SVER0693583)
Spirobassia hirsuta	(L.) Freitag & G.Kadereit	50.809461	60.860642	Russia	Orenburg	11	9	2016		M.Knyazev			native	Svetlyi		SVER		SVER0694898	Svetlyi distr., nr Svetlyi vill., [N50.809461, E60.860642], 11 Sep 2016, M. Knyazev s.n. (SVER0694898)
Caroxylon laricinum	(Pall.) Tzvelev	50.976735	61.172108	Russia	Orenburg	5	9	2016		N.Erokhin			native	Orenburgsky NR, Aschisaiskaya steppe		SVER		SVER0693581	Svetlyi distr., Orenburgsky NR, Aschisaiskaya steppe, [N50.976735, E61.172108], 5 Sep 2016, N. Erokhin s.n. (SVER0693581)
Ofaiston monandrum	(Pall.) Moq.	50.976735	61.172108	Russia	Orenburg	5	9	2016		N.Erokhin			native	Orenburgsky NR, Aschisaiskaya steppe		SVER		SVER0921542	[Svetlyi distr.] Orenburgsky NR, Aschisaiskaya steppe, [N50.976735, E61.172108], 5 Sep 2016, N. Erokhin s.n. (SVER0921542)
Petrosimonia triandra	(Pall.) Simonk.	51.03526	60.85727	Russia	Orenburg	11	9	2016		M.Knyazev			native	Zhetykol’ Lake		SVER		SVER0694856	Svetlyi distr., nr Zhetykol’ Lake, [N51.03526, E60.85727], 11 Sep 2016, M. Knyazev s.n. (SVER0694856)
Anabasis cretacea	Pall.	51.195695	56.192559	Russia	Orenburg	18	6	2016		Ya.Golovanov & al.	1187		native	Orenburg NR, Preduralskaya steppe		UFA			Belyaevka distr., Orenburg NR, Preduralskaya steppe, 18 Jun 2016, Ya. Golovanov & al. 1187 (UFA)
Anabasis salsa	(C.A.Mey.) Benth. ex Volkens	51.109521	56.292307	Russia	Orenburg	19	6	2016		Ya.Golovanov	1053		native	Sovetskoe		UFA			Akbulak distr., 8 km W of Sovetskoe vill., 19 Jun 2016, Ya. Golovanov 1053 (UFA)
Salsola tamariscina	Pall.	51.03526	60.85727	Russia	Orenburg	11	9	2016		M.Knyazev			native	Zhetykol’ Lake		SVER		SVER0694844	Svetlyi distr., nr Zhetykol’ Lake, [N51.03526, E60.85727], 11 Sep 2016, M. Knyazev s.n. (SVER0694844)
Salsola tragus	L.	51.39894	58.12835	Russia	Orenburg	19	9	2016		M.Knyazev			native	Khalilovo		SVER		SVER0912446	Gaisly distr., nr Khalilovo vill., [N51.39894, E58.12835], 19 Sep 2016, M. Knyazev s.n. (SVER0912446)
Soda foliosa	(L.) Akhani	51.03526	60.85727	Russia	Orenburg	10	9	2016		M.Knyazev			native	Zhetykol’ Lake		SVER		SVER0694858	Svetlyi distr., nr Zhetykol’ Lake, [N51.03526, E60.85727], 10 Sep 2016, M. Knyazev s.n. (SVER0694858)
Soda inermis	(Moench) Fourr.	50.801196	60.878261	Russia	Orenburg	11	9	2016		M.Knyazev			native	Svetlyi		SVER		SVER0694862	Svetlyi distr., nr Svetlyi vill., [N50.801196, E60.878261], 11 Sep 2016, M. Knyazev s.n. (SVER0694862)
Atriplex cana	Ledeb.	50.9117	59.08864	Russia	Orenburg	20	6	2017		M.Lebedeva & S.Yamalov	1496		native	Istemis		UFA			Dombarovka distr., nr Istemis vill., [N50.9117, E59.08864], 20 Jun 2017, M. Lebedeva & S. Yamalov 1496 (UFA)
Halimione verrucifera	(M.Bieb.) Aellen	50.91278	59.08747	Russia	Orenburg	20	6	2017		M.Lebedeva & S.Yamalov	1528		native	Istemis		UFA			Dombarovka distr., nr Istemis vill., [N50.91278, E59.08747], 20 Jun 2017, M. Lebedeva & S. Yamalov 1528 (UFA)
Krascheninnikovia ceratoides	(L.) Gueldenst.	53.62416	52.43299	Russia	Orenburg	23	6	2017		V.Vasyukov & al.			native	Buguruslan		PVB	27035		nr Buguruslan town, [N53.62416, E52.43299], 23 Jun 2017, V. Vasyukov & al. 27035 (PVB)
Corispermum declinatum	Stephan ex Iljin	51.49295	52.60702	Russia	Orenburg		9	2017		M.Lebedeva	2203		alien	Rannee		UFA			Tashla distr., nr Rannee vill., [N51.49295, E52.60702], Sep 2017, M. Lebedeva 2203 (UFA)
Halocnemum strobilaceum	(Pall.) M.Bieb.	50.911722	59.088137	Russia	Orenburg	20	6	2017		M.Lebedeva & S.Yamalov	1558		native	Istemis		UFA			Dombarovka distr., nr Istemis vill., [N50.911722, E59.088137], 20 Jun 2017, M. Lebedeva & S. Yamalov 1558 (UFA)
Bassia laniflora	(S.G.Gmel.) A.J.Scott	51.492855	52.606617	Russia	Orenburg		9	2017		M.Lebedeva	2201		native	Rannee		UFA			Tashla distr., nr Rannee vill., [N51.492855, E52.606617], Sep 2017, M. Lebedeva 2201 (UFA)
Nanophyton erinaceum	(Pall.) Bunge	51.542338	54.957392	Russia	Orenburg	2	7	2017		Ya.Golovanov	1432		native	Pervomaiskii		UFA			Orenburg distr., nr Pervomaiskii vill., [N51.542338, E54.957392], 2 Jun 2017, Ya. Golovanov 1432 (UFA)
Anabasis salsa	(C.A.Mey.) Benth. ex Volkens	50.903065	59.091142	Russia	Orenburg	20	6	2017		M.Lebedeva & S.Yamalov	1514		native	Istemis		UFA			Dombarovka distr., nr Istemis vill., [N50.903065, E59.091142], 20 Jun 2017, M. Lebedeva & S. Yamalov 1514 (UFA)
Atriplex cana	Ledeb.	50.732472	55.571341	Russia	Orenburg	7	7	2018		Ya.Golovanov	2739		native	Shapovalovo		UFA			Akbulak distr., nr Shapovalovo vill, [N50.732472, E55.571341], 7 Jul 2018, Ya. Golovanov 2739 (UFA)
Chenopodium album	L.	53.86288	52.63706	Russia	Orenburg	29	9	2018		O.Kalmykova			native	Aksakovo		ORIS			Buguruslan distr., Aksakovo vill., [N53.86288, E52.63706], 29 Sep 2018, O. Kalmykova s.n. (ORIS)
Halimione verrucifera	(M.Bieb.) Aellen	51.13934	54.99944	Russia	Orenburg	5	7	2018		Ya.Golovanov	2750		native	Sol’-Iletsk		UFA			nr Sol’-Iletsk town, [N51.13934, E54.99944], 5 Jul 2018, Ya. Golovanov 2750 (UFA)
Oxybasis chenopodioides	(L.) S.Fuentes & al.	51.14062	54.99924	Russia	Orenburg	12	9	2018		Ya.Golovanov & S.Yamalov	2299		native	Sol’-Iletsk town		UFA			nr Sol’-Iletsk town, [N51.14062, E54.99924], 12 Sep 2018, Ya. Golovanov & S. Yamalov 2299 (UFA)
Ceratocarpus arenarius	L.	51.206705	56.115193	Russia	Orenburg	29	6	2018		N.Liksakova			native	Sazan					Belyaevka distr.	https://www.inaturalist.org/observations/47599029
Agriophyllum pungens	(Vahl) Link	50.91864	54.52918	Russia	Orenburg	12	9	2018		Ya.Golovanov	2234		native	Pokrovka		UFA			Sol’-Iletsk distr., nr Pokrovka vill., [N50.91864, E54.52918], 12 Sep 2018, Ya. Golovanov 2234 (UFA)
Suaeda corniculata	(C.A.Mey.) Bunge	51.035497	54.575611	Russia	Orenburg	12	9	2018		Ya.Golovanov & S.Yamalov	2296		native	Izobilnoe		UFA			Sol’-Iletsk distr., nr Izobilnoe vill., [N51.035497, E54.575611], 12 Sep 2018, Ya. Golovanov & S. Yamalov 2296 (UFA)
Bassia scoparia	(L.) Beck	51.036037	54.574956	Russia	Orenburg	12	9	2018		Ya.Golovanov & S.Yamalov	2301		alien	Izobilnoe		UFA			Sol’-Iletsk distr., nr Izobilnoe vill., [N51.036037, E54.574956], 12 Sep 2018, Ya. Golovalov & S. Yamalov 2301 (UFA)
Camphorosma lessingii	Litv.	50.97064	60.44555	Russia	Orenburg	8	9	2018		N.Stepanova	7280		native	Veselovsky		MHA			Yasnyi distr., 2 km E of Veselovsky vill., N50.97064, E60.44555, 8 Sep 2018, N. Stepanova 7280 (MHA)
Camphorosma monspeliaca	L.	50.732472	55.571341	Russia	Orenburg	7	7	2018		Ya.Golovanov	2026		native	Shapovalovo		UFA			Akbulak distr., nr Shapovalovo vill., [N50.732472, E55.571341], 7 Jul 2018, Ya. Golovanov 2062 (UFA)
Spirobassia hirsuta	(L.) Freitag & G.Kadereit	50.800766	60.870879	Russia	Orenburg	24	10	2018		D.Polyakov			native	Shalkar-Ega-Kara Lake		ORIS	11198		Svetlyi distr., Shalkar-Ega-Kara Lake, [N50.800766, E60.870879], 24 Oct 2018, D. Polyakov 11198 (ORIS)
Nanophyton erinaceum	(Pall.) Bunge	50.732472	55.571341	Russia	Orenburg	7	7	2018		Ya.Golovanov	2178		native	Shapovalovo		UFA			Akbulak distr., nr Shapovalovo vill., [N50.732472, E55.571341], 7 Jul 2018, Ya. Golovanov 2178 (UFA)
Ofaiston monandrum	(Pall.) Moq.	51.87788	59.83204	Russia	Orenburg	4	9	2018		N.Stepanova	7871		native	Shilda		MHA			Adamovka distr., 7 km NE of Shilda vill., N51.87788 E59.83204, 4 Sep 2018, N. Stepanova 7871 (MHA)
Pyankovia brachiata	(Pall.) Akhani & Roalson	50.697918	54.622659	Russia	Orenburg	12	9	2018		Ya.Golovanov & S.Yamalov	2268		native	Troitsk		UFA			Sol’-Iletsk distr., nr Troitsk vill., [N50.697918, E54.622659], 12 Sep 2018, Ya. Golovanov & S. Yamalov 2268 (UFA)
Anabasis cretacea	Pall.	51.168933	54.8242	Russia	Orenburg	7	6	2018		Ya.Golovanov	2133		native	Verkhnechebendinskie		UFA			Sol’-Iletsk distr., Verkhnechebendinskie Mts., 7 Jun 2018, Ya. Golovanov 2133 (UFA)
Anabasis salsa	(C.A.Mey.) Benth. ex Volkens	50.732472	55.571341	Russia	Orenburg	7	7	2018		Ya.Golovanov	2741		native	Shapovalovo		UFA			Akbulak distr., nr Shapovalovo vill., [N50.732472, E55.571341], 7 Jul 2018, Ya. Golovanov 2741 (UFA)
Arthrophytum lehmannianum	Bunge	50.97086	60.44568	Russia	Orenburg	8	9	2018		N.Stepanova	6745		native	Veselovsky		LE			Yasnyi distr., E of Veselovsky vill., [N50.97086, E60.44568], Sep 2018, N. Stepanova 6745 (LE)
Arthrophytum lehmannianum	Bunge	50.97086	60.44568	Russia	Orenburg	8	9	2018		N.Stepanova	6745		native	Veselovsky		MHA			Yasnyi distr., E of Veselovsky vill., [N50.97086, E60.44568], Sep 2018, N. Stepanova 6745 (MHA)
Salsola collina	Pall.	51.05084	60.30407	Russia	Orenburg	8	9	2018		N.Stepanova	7250		alien	Veselovsky		MHA			Yasnyi distr., 11 km NW of Veselovsky vill., N51.05084, E60.30407, 8 Sep 2018, N. Stepanova 7250 (MHA)
Atriplex cana	Ledeb.	51.15329	59.38942	Russia	Orenburg	31	5	2019		N.Stepanova	6783		native	Akzharskoe		MHA			Yasnyi distr., 5 km N of Akzharskoe vill., N51.15329, E59.38942, 31 May 2019, N. Stepanova 6783 (MHA)
Chenopodiastrum hybridum	(L.) S.Fuentes & al.	51.318827	59.44326	Russia	Orenburg	25	5	2019		O.Kalmykova			native	Aschelsaysky Utyos		ORIS			Novoorsk distr., Aschelsaysky Utyos [nr Kainsai vill., N51.318827, E59.443260], 25 May 2019, O. Kalmykova s.n. (ORIS)
Krascheninnikovia ceratoides	(L.) Gueldenst.	53.602383	52.58721	Russia	Orenburg	26	9	2019		S.Murzyvanova			native	Zavyalovskiy					Buguruslan distr.	https://www.inaturalist.org/observations/41902897
Suaeda physophora	Pall.	51.02378	61.20875	Russia	Orenburg	5	6	2019		N.Stepanova	6871		native	Pervomaiskii		MHA			Svetlyi distr., 15 km N of Pervomaiskii vill. N51.02378, E61.20875, 5 Jun 2019, N. Stepanova 6871 (MHA)
Nanophyton erinaceum	(Pall.) Bunge	50.7563	59.35513	Russia	Orenburg	1	6	2019		N.Stepanova	6791		native	Boyarovka		MHA			Dombarovka distr., 4 km E of Boyarovka vill., N50.75630, E59.35513, 1 Jun 2019, N. Stepanova 6791 (MHA)
Atriplex cana	Ledeb.	51.19072	59.36571	Russia	Orenburg	22	9	2020		A.Sukhorukov, N.Stepanova & O.Kalmykova	67		native	Akzharskoe		LE			Novoorsk distr., 10 km NNW of Akzharskoe vill., N51.19072, E59.36571, 22 Sep 2020, A. Sukhorukov, N. Stepanova & O. Kalmykova 67 (LE)
Atriplex cana	Ledeb.	51.19072	59.36571	Russia	Orenburg	22	9	2020		A.Sukhorukov, N.Stepanova & O.Kalmykova	67		native	Akzharskoe		MW			Novoorsk distr., 10 km NNW of Akzharskoe vill., N51.19072, E59.36571, 22 Sep 2020, A. Sukhorukov, N. Stepanova & O. Kalmykova 67 (MW)
Atriplex cana	Ledeb.	51.482689	59.946021	Russia	Orenburg	26	9	2020		A.Sukhorukov, N.Stepanova & O.Kalmykova	484		native	Adamovka		MW		MW1064553	Adamovka distr., South of Adamovka, N51.482689, E59.946021, 26 Sep 2020, A. Sukhorukov, N. Stepanova & O. Kalmykova 484 (MW1064553)
Atriplex intracontinentalis	Sukhor.	50.997045	60.848486	Russia	Orenburg	25	9	2020		A.Sukhorukov, N.Stepanova & O.Kalmykova	431		native	Zhetykol Lake		MW		MW1064554	Svetlyi distr., Zhetykol Lake, N50.997045, E60.848486, 25 Sep 2020, A. Sukhorukov, N. Stepanova & O. Kalmykova 431 (MW1064554)
Atriplex laevis	Ledeb.	50.909794	59.888653	Russia	Orenburg	23	9	2020		A.Sukhorukov, N.Stepanova & O.Kalmykova	378		native	Yasnyi		LE		LE01080036	Yasnyi distr., 11 km S of Yasnyi, N50.909794, E59.888653, 23 Sep 2020, A. Sukhorukov, N. Stepanova & O. Kalmykova 378 (LE01080036)
Atriplex laevis	Ledeb.	50.909794	59.888653	Russia	Orenburg	23	9	2020		A.Sukhorukov, N.Stepanova & O.Kalmykova	378		native	Yasnyi		MW		MW1064556	Yasnyi distr., 11 km S of Yasnyi, N50.909794, E59.888653, 23 Sep 2020, A. Sukhorukov, N. Stepanova & O. Kalmykova 378 (MW1064556)
Atriplex laevis	Ledeb.	50.95445	60.48029	Russia	Orenburg	24	9	2020		A.Sukhorukov, N.Stepanova & O.Kalmykova	257		native	Veselovsky, Zhandykol Lake,		K			Yasnyi distr., 5 km E from Veselovsky vill., Zhandykol Lake, N50.95445, E60.48029, 24 Sep 2020, A. Sukhorukov, N. Stepanova & O. Kalmykova 257 (K)
Atriplex laevis	Ledeb.	50.95445	60.48029	Russia	Orenburg	24	9	2020		A.Sukhorukov, N.Stepanova & O.Kalmykova	257		native	Veselovsky, Zhandykol Lake,		LE		LE01079995	Yasnyi distr., 5 km E from Veselovsky vill., Zhandykol Lake, N50.95445, E60.48029, 24 Sep 2020, A. Sukhorukov, N. Stepanova & O. Kalmykova 257 (LE01079995)
Atriplex laevis	Ledeb.	50.94173	60.74225	Russia	Orenburg	25	9	2020		A.Sukhorukov, N.Stepanova & O.Kalmykova	320		native	Svetlyi		MW			Svetlyi distr., 14 km NW from Svetlyi, N50.94173, E60.74225, 25 Sep 2020, A. Sukhorukov, N. Stepanova & O. Kalmykova 320 (MW)
Atriplex laevis	Ledeb.	50.91913	60.76015	Russia	Orenburg	25	9	2020		A.Sukhorukov, N.Stepanova & O.Kalmykova	262		native	Svetlyi, Karakol Lake		BR			Svetlyi distr., 11.5 km NW of Svetlyi settlement, North part of Karakol Lake, N50.91913, E60.76015, 25 Sep 2020, A. Sukhorukov, N. Stepanova & O. Kalmykova 262
Atriplex laevis	Ledeb.	50.94144	60.7453	Russia	Orenburg	25	9	2020		A.Sukhorukov, N.Stepanova & O.Kalmykova	327		native	Svetlyi, Obalykol Lake		MW		MW1064555	Svetlyi distr., 14 km NW from Svetlyi, North side of Obalykol Lake, N50.94144, E60.74530, 25 Sep 2020, A. Sukhorukov, N. Stepanova & O. Kalmykova 327 (MW1064555)
Atriplex micrantha	Ledeb.	51.18068	59.36942	Russia	Orenburg	22	9	2020		A.Sukhorukov, N.Stepanova & O.Kalmykova	60		native	Akzharskoe		MW		MW1064557	Yasnyi distr., 9 km NNW of Akzharskoe vill., N51.18068, E59.36942, 22 Sep 2020, A. Sukhorukov, N. Stepanova & O. Kalmykova 60 (MW1064557)
Atriplex micrantha	Ledeb.	51.14558	55.00677	Russia	Orenburg	28	9	2020		A.Sukhorukov, N.Stepanova & O.Kalmykova	416		native	South of Sol-Iletsk		LE		LE01080031	Sol’-Iletsk distr., South of Sol-Iletsk, N51.14558, E55.00677, 28 Sep 2020, A. Sukhorukov, N. Stepanova & O. Kalmykova 416 (LE01080031)
Atriplex micrantha	Ledeb.	51.14558	55.00677	Russia	Orenburg	28	9	2020		A.Sukhorukov, N.Stepanova & O.Kalmykova	416		native	South of Sol-Iletsk		MW		LE01080031	Sol’-Iletsk distr., South of Sol-Iletsk, N51.14558, E55.00677, 28 Sep 2020, A. Sukhorukov, N. Stepanova & O. Kalmykova 416 (MW)
Atriplex micrantha	Ledeb.	51.282772	56.604411	Russia	Orenburg	28	9	2020		A.Sukhorukov, N.Stepanova & O.Kalmykova	688		native	Novoorlovka		K			Belyaevka distr., 12 km S of Novoorlovka vill., N51.282772, E56.604411, 30 Sep 2021, A. Sukhorukov, N. Stepanova & O. Kalmykova 688 (K)
Atriplex patens	(Litv.) Iljin	51.26173	59.07233	Russia	Orenburg	22	9	2020		A.Sukhorukov, N.Stepanova & O.Kalmykova	60		native	Luzhki		LE		LE01079996	Novoorsk distr., 2 km NW of Luzhki vill., N51.26173, E59.07233, 22 Sep 2020, A. Sukhorukov, N. Stepanova & O. Kalmykova 60 (LE01079996)
Atriplex patens	(Litv.) Iljin	51.26173	59.07233	Russia	Orenburg	22	9	2020		A.Sukhorukov, N.Stepanova & O.Kalmykova	60		native	Luzhki		MW		MW1064558	Novoorsk distr., 2 km NW of Luzhki vill., N51.26173, E59.07233, 22 Sep 2020, A. Sukhorukov, N. Stepanova & O. Kalmykova 60 (MW1064558)
Atriplex patens	(Litv.) Iljin	50.940843	60.085955	Russia	Orenburg	24	9	2020		A.Sukhorukov, N.Stepanova & O.Kalmykova	382		native	Kotansu		MW		MW1064560	Yasnyi distr., 4 km SW of Kotansu vill., N50.940843, E60.085955, 24 Sep 2020, A. Sukhorukov, N. Stepanova & O. Kalmykova 382 (MW1064560)
Atriplex patens	(Litv.) Iljin	51.14558	55.00677	Russia	Orenburg	28	9	2020		A.Sukhorukov, N.Stepanova & O.Kalmykova	440		native	Sol-Iletsk		BR			Sol’-Iletsk distr., South of Sol-Iletsk, N51.14558, E55.00677, 28 Sep 2020, A. Sukhorukov, N. Stepanova & O. Kalmykova 440 (…);
Atriplex patens	(Litv.) Iljin	51.294083	56.603731	Russia	Orenburg	4	10	2020		O.Kalmykova			native	Tuzlukkol’ muds		ORIS			Belyaevka distr., Tuzlukkol’ muds, 4 Oct 2020, O. Kalmykova s.n. (ORIS)
Atriplex prostrata	Boucher ex DC.	51.36034	57.09255	Russia	Orenburg	21	9	2020		N.Stepanova, A.Sukhorukov & O.Kalmykova	8063		native	Nikolsk		MHA			Kuvandyk distr., nr Nikolsk vill., N51.36034, E57.09255, 21 Sep 2020, N. Stepanova, A. Sukhorukov & O. Kalmykova 8063 (MHA)
Atriplex prostrata	Boucher ex DC.	51.27092	54.91428	Russia	Orenburg	28	9	2020		A.Sukhorukov, N.Stepanova & O.Kalmykova	490		native	Boevaya Gora		MW			Sol’-Iletsk distr., 1 km SE of Boevaya Gora vill., N51.27092, E54.91428, 28 Sep 2020, A. Sukhorukov, N. Stepanova & O. Kalmykova 490 (MW)
Atriplex prostrata	Boucher ex DC.	53.402471	52.431107	Russia	Orenburg	21	9	2020		A.Sukhorukov, N.Stepanova & O.Kalmykova	555		native	Zatonovsky		MW			Buguruslan distr., nr Zatonovsky vill., N53.402471, E52.431107, 21 Sep 2021, A. Sukhorukov, N. Stepanova & O. Kalmykova 555 (MW)
Atriplex sagittata	Borkh.	51.36034	57.09255	Russia	Orenburg	21	9	2020		A.Sukhorukov, N.Stepanova & O.Kalmykova	27		native	Nikol’skoe		MW		MW1064566	Kuvandyk distr., 1 km NW of Nikol’skoe vill. N51.36034, E57.09255, 21 Sep 2020, A. Sukhorukov, N. Stepanova & O. Kalmykova 27 (MW1064566)
Atriplex sagittata	Borkh.	51.294083	56.603731	Russia	Orenburg	4	10	2020		O.Kalmykova			native	Tuzlukkol’ muds		ORIS			Belyaevka distr., Tuzlukkol’ muds, 4 Oct 2020, O. Kalmykova s.n. (ORIS)
Atriplex tatarica	L.	54.109447	53.062769	Russia	Orenburg	26	8	2020		V.Prokhorov			native	Ibryaevo					Severny distr.	https://www.inaturalist.org/observations/57897035
Atriplex tatarica	L.	51.14558	55.00677	Russia	Orenburg	28	9	2020		A.Sukhorukov, N.Stepanova & O.Kalmykova	438		native	Sol-Iletsk		MW			Sol’-Iletsk distr., South of Sol-Iletsk, N51.14558, E55.00677, 28 Sep 2020, A. Sukhorukov, N. Stepanova & O. Kalmykova 438 (MW)
Chenopodium virgatum	Thunb.	51.08811	54.90222	Russia	Orenburg	28	9	2020		A.Sukhorukov, N.Stepanova & O.Kalmykova	494		alien	Trudovoe		MW			Sol’-Iletsk distr., 1 km E of Trudovoe vill., N51.08811, E54.90222, 28 Sep 2020, A. Sukhorukov, N. Stepanova & O. Kalmykova 494 (MW)
Chenopodiastrum hybridum	(L.) S.Fuentes & al.	51.53631	52.67537	Russia	Orenburg		10	2020		N.Kin & O.Kalmykova			native	Irtek		ORIS			Tashla distr., nr Irtek vill., [N51.53631, E52.67537], Oct 2020, N. Kin & O. Kalmykova s.n. (ORIS)
Halimione pedunculata	(L.) Aellen	51.14558	55.00677	Russia	Orenburg	28	9	2020		A.Sukhorukov, N.Stepanova & O.Kalmykova	439		native	Sol’-Iletsk		MW			Sol’-Iletsk distr., South of Sol’-Iletsk, N51.14558, E55.00677, 28 Sep 2020, A. Sukhorukov, N. Stepanova & O. Kalmykova 439 (MW)
Halimione verrucifera	(M.Bieb.) Aellen	51.19072	59.36571	Russia	Orenburg	22	9	2020		A.Sukhorukov, N.Stepanova & O.Kalmykova	64		native	Akzharskoe		BR			Novoorsk distr., 10 km NNW of Akzharskoe vill., N51.19072, E59.36571, 22 Sep 2020, A. Sukhorukov, N. Stepanova & O. Kalmykova 64
Halimione verrucifera	(M.Bieb.) Aellen	51.482689	59.946021	Russia	Orenburg	26	9	2020		A.Sukhorukov, N.Stepanova & O.Kalmykova	485		native	Adamovka		MW		MW1064568	Adamovka distr., South of Adamovka, N51.482689, E59.946021, 26 Sep 2020, A. Sukhorukov, N. Stepanova & O. Kalmykova 485 (MW1064568)
Halimione verrucifera	(M.Bieb.) Aellen	51.294083	56.603731	Russia	Orenburg	4	10	2020		O.Kalmykova			native	Tuzlukkol’ muds		ORIS			Belyaevka distr., Tuzlukkol’ muds, 4 Oct 2020, O. Kalmykova s.n. (ORIS)
Lipandra polysperma	(L.) S.Fuentes & al.	51.26918	54.9189	Russia	Orenburg	28	9	2020		A.Sukhorukov, N.Stepanova & O.Kalmykova	444		native	Boevaya Gora		MW			Sol’-Iletsky distr., 1.4 km SE of Boevaya Gora vill., N51.26918, E54.91890, 28 Sep 2020, A. Sukhorukov, N. Stepanova & O. Kalmykova 444 (MW)
Oxybasis chenopodioides	(L.) S.Fuentes & al.	50.909794	59.888653	Russia	Orenburg	23	9	2020		A.Sukhorukov, N.Stepanova & O.Kalmykova	376		native	Yasnyi		LE		LE01080030	Yasnyi distr., 11 km S of Yasnyi, N50.909794, E59.888653, 23 Sep 2020, A. Sukhorukov, N. Stepanova & O. Kalmykova 376 (LE01080030)
Oxybasis chenopodioides	(L.) S.Fuentes & al.	50.909794	59.888653	Russia	Orenburg	23	9	2020		A.Sukhorukov, N.Stepanova & O.Kalmykova	376		native	Yasnyi		MW		MW1064599	Yasnyi distr., 11 km S of Yasnyi, N50.909794, E59.888653, 23 Sep 2020, A. Sukhorukov, N. Stepanova & O. Kalmykova 376 (MW1064599)
Oxybasis chenopodioides	(L.) S.Fuentes & al.	50.94144	60.7453	Russia	Orenburg	25	8	2020		A.Sukhorukov, N.Stepanova & O.Kalmykova	326		native	Obalykol Lake		K			Svetlyi distr., 14 km NW from Svetlyi, North side of Obalykol Lake, N50.94144, E60.74530, 25 Sep 2020, A. Sukhorukov, N. Stepanova & O. Kalmykova 320 & 326 (K)
Oxybasis chenopodioides	(L.) S.Fuentes & al.	50.94144	60.7453	Russia	Orenburg	25	9	2020		A.Sukhorukov, N.Stepanova & O.Kalmykova	320		native	Obalykol Lake		MW		MW1066474	Svetlyi distr., 14 km NW from Svetlyi, North side of Obalykol Lake, N50.94144, E60.74530, 25 Sep 2020, A. Sukhorukov, N. Stepanova & O. Kalmykova 320 & 326 (MW1066474)
Oxybasis rubra	(L.) S.Fuentes & al.	50.94144	60.7453	Russia	Orenburg	25	9	2020		A.Sukhorukov, N.Stepanova & O.Kalmykova	322		native	Obalykol Lake		MW		MW1066490	Svetlyi distr., 14 km NW from Svetlyi, North side of Obalykol Lake, N50.94144, E60.74530, 25 Sep 2020, A. Sukhorukov, N. Stepanova & O. Kalmykova 322 & 325 (MW1066490)
Oxybasis rubra	(L.) S.Fuentes & al.	50.98819	60.85223	Russia	Orenburg	25	9	2020		A.Sukhorukov, N.Stepanova & O.Kalmykova	333		native	Zhetykol Lake		BR			Svetlyi distr., 17 km N from Svetlyi, South side of Zhetykol Lake, Kazanche river, N50.98819, E60.85223, 25 Sep 2020, A. Sukhorukov, N. Stepanova & O. Kalmykova 333
Oxybasis urbica	(L.) S.Fuentes & al.	50.909794	59.888653	Russia	Orenburg	23	9	2020		A.Sukhorukov, N.Stepanova & O.Kalmykova	378		native	Yasnyi		MW		MW1064600	Yasnyi distr., 11 km S of Yasnyi, N50.909794, E59.888653, 23 Sep 2020, A. Sukhorukov, N. Stepanova & O. Kalmykova 378 (MW1064600)
Krascheninnikovia ceratoides	(L.) Gueldenst.	51.282022	58.286396	Russia	Orenburg	27	9	2020		A.Sukhorukov, N.Stepanova & O.Kalmykova	502		native	Novotroitsk		MW		MW1064573	surroundings of Novotroitsk town, N51.282022, E58.286396, 27 Sep 2020, A. Sukhorukov, N. Stepanova & O. Kalmykova 502 (MW1064573)
Halocnemum strobilaceum	(Pall.) M.Bieb.	50.94144	60.7453	Russia	Orenburg	25	9	2020		A.Sukhorukov, N.Stepanova & O.Kalmykova	322		native	Svetlyi		MW		MW1064588	Svetlyi distr., 14 km NW from Svetlyi, N50.94144, E60.74530, 25 Sep 2020, A. Sukhorukov, N. Stepanova & O. Kalmykova 322 (MW1064588)
Kalidium foliatum	(Pall.) Moq.	50.7936	60.89648	Russia	Orenburg	24	9	2020		A.Sukhorukov, N.Stepanova & O.Kalmykova	266		native	Svetlyi		MW			Svetlyi distr., 2.5 km SE from Svetlyi, N50.79360, E60.89648, 24 Sep 2020, A. Sukhorukov, N. Stepanova & O. Kalmykova 266 (MW)
Kalidium foliatum	(Pall.) Moq.	50.7936	60.89648	Russia	Orenburg	24	9	2020		A.Sukhorukov, N.Stepanova & O.Kalmykova	266		native	Svetlyi		LE			Svetlyi distr., 2.5 km SE from Svetlyi, N50.79360, E60.89648, 24 Sep 2020, A. Sukhorukov, N. Stepanova & O. Kalmykova 266 (LE)
Salicornia perennans	Willd.	50.91913	60.76015	Russia	Orenburg	25	9	2020		A.Sukhorukov, N.Stepanova & O.Kalmykova	261		native	Karakol Lake		MW			Svetlyi distr., 11.5 km NW of Svetlyi settlement, North part of Karakol Lake, N50.91913, E60.76015, 25 Sep 2020, A. Sukhorukov, N. Stepanova & O. Kalmykova 261 (MW)
Suaeda acuminata	(C.A.Mey.) Moq.	50.7936	60.89648	Russia	Orenburg	24	9	2020		A.Sukhorukov, N.Stepanova & O.Kalmykova	267		native	Svetlyi		MW			Svetlyi distr., 2.5 km SE from Svetlyi, N50.79360, E60.89648, 24 Sep 2020, A. Sukhorukov, N. Stepanova & O. Kalmykova 267 (MW)
Suaeda corniculata	(C.A.Mey.) Bunge	51.40709	58.0352	Russia	Orenburg	21	9	2020		A.Sukhorukov, N.Stepanova & O.Kalmykova	11		native	Lylovo		MW			Gai distr., 1 km N of Lylovo vill., N51.40709, E58.03520, 21 Sep 2020, A. Sukhorukov, N. Stepanova & O. Kalmykova 11 (MW, LE
Suaeda corniculata	(C.A.Mey.) Bunge	51.40709	58.0352	Russia	Orenburg	21	9	2020		A.Sukhorukov, N.Stepanova & O.Kalmykova	11		native	Lylovo		LE			Gai distr., 1 km N of Lylovo vill., N51.40709, E58.03520, 21 Sep 2020, A. Sukhorukov, N. Stepanova & O. Kalmykova 11 (MW, LE
Suaeda corniculata	(C.A.Mey.) Bunge	51.37473	59.35773	Russia	Orenburg	22	9	2020		A.Sukhorukov, N.Stepanova & O.Kalmykova	66		native	Karaganka		MW			Novoorsk distr., 1.7 km W of Karaganka vill., near “Istok” spring, N51.37473, E59.35773, 22 Sep 2020, A. Sukhorukov, N. Stepanova & O. Kalmykova 66 (MW)
Suaeda corniculata	(C.A.Mey.) Bunge	51.44483	59.97386	Russia	Orenburg	26	9	2020		A.Sukhorukov, N.Stepanova & O.Kalmykova	467		native	Adamovka		MW			Adamovka distr., 6 km South of Adamovka, N51.44483, E59.97386, 26 Sep 2020, A. Sukhorukov, N. Stepanova & O. Kalmykova 497 (MW
Suaeda corniculata	(C.A.Mey.) Bunge	51.502218	55.065927	Russia	Orenburg	28	9	2020		A.Sukhorukov, N.Stepanova & O.Kalmykova	480		native	Svetlogorka		MW			Orenburg distr., 2 km W of Svetlogorka vill., N51.502218, E55.065927, 28 Sep 2020, A. Sukhorukov, N. Stepanova & O. Kalmykova 480 (MW)
Suaeda kulundensis	Lomon. & Freitag	51.37473	59.35773	Russia	Orenburg	22	9	2020		N.Stepanova, A.Sukhorukov & O.Kalmykova	5818		native	Karaganka		MHA			Novoorsk distr., nr Karaganka vill., N51.37473, E59.35773, 22 Sep 2020, N. Stepanova, A. Sukhorukov & O. Kalmykova 8518 (MHA)
Suaeda kulundensis	Lomon. & Freitag	51.14442	54.99687	Russia	Orenburg	28	9	2020		A.Sukhorukov, N.Stepanova & O.Kalmykova	493		native	Sol’ Iletsk		MW			Sol’-Iletsk distr., South part of Sol’ Iletsk town, N51.14442, E54.99687, 28 Sep 2020, A. Sukhorukov, N. Stepanova & O. Kalmykova 493 (MW)
Suaeda linifolia	Pall.	50.94173	60.74225	Russia	Orenburg	25	9	2020		A.Sukhorukov, N.Stepanova & O.Kalmykova	328		native	Obalykol Lake		MW			Svetlyi distr., 14 km NW from Svetlyi, North side of Obalykol Lake, N50.94173, E60.74225, 25 Sep 2020, A. Sukhorukov, N. Stepanova & O. Kalmykova 328 (MW)
Suaeda prostrata	Pall.	51.26173	59.07233	Russia	Orenburg	22	9	2020		A.Sukhorukov, N.Stepanova & O.Kalmykova	58		native	Luzhki		MW			Novoorsk distr., 2 km NW of Luzhki vill., N51.26173, E59.07233, 22 Sep 2020, A. Sukhorukov, N. Stepanova & O. Kalmykova 58 (MW)
Suaeda prostrata	Pall.	51.26173	59.07233	Russia	Orenburg	22	9	2020		A.Sukhorukov, N.Stepanova & O.Kalmykova	58		native	Luzhki		LE			Novoorsk distr., 2 km NW of Luzhki vill., N51.26173, E59.07233, 22 Sep 2020, A. Sukhorukov, N. Stepanova & O. Kalmykova 58 (LE)
Suaeda prostrata	Pall.	50.82052	59.7202	Russia	Orenburg	23	9	2020		A.Sukhorukov, N.Stepanova & O.Kalmykova	88		native	Bogoyavlenka		MW			Dombarovka distr., nr Bogoyavlenka vill., N50.82052, E59.72020, 23 Sep 2020, A. Sukhorukov, N. Stepanova & O. Kalmykova 88 (MW)
Suaeda prostrata	Pall.	51.27092	54.91428	Russia	Orenburg	28	9	2020		A.Sukhorukov, N.Stepanova & O.Kalmykova	491		native	Boevaya Gora		MW			Sol’-Iletsk distr., 1 km SE of Boevaya Gora vill., N51.27092, E54.91428, 28 Sep 2020, A. Sukhorukov, N. Stepanova & O. Kalmykova 491 (MW)
Suaeda salsa	(L.) Pall.	51.37473	59.35773	Russia	Orenburg	22	9	2020		A.Sukhorukov, N.Stepanova & O.Kalmykova			native	Karaganka		MW			Novoorsk district, 1.7 km W of Karaganka village, near “Istok” spring, N51.37473, E59.35773, 22 Sep 2020, A. Sukhorukov, N. Stepanova & O. Kalmykova 60 (MW)
Suaeda salsa	(L.) Pall.	50.95445	60.48029	Russia	Orenburg	24	9	2020		A.Sukhorukov, N.Stepanova & O.Kalmykova	251		native	Zhandykol Lake		MW			Yasnyi distr., 5 km E from Veselovsky vill., Zhandykol Lake, N50.95445, E60.48029, 24 Sep 2020, A. Sukhorukov, N. Stepanova & O. Kalmykova 251 (MW)
Suaeda salsa	(L.) Pall.	50.95445	60.48029	Russia	Orenburg	24	9	2020		A.Sukhorukov, N.Stepanova & O.Kalmykova	251		native	Zhandykol Lake		LE			Yasnyi distr., 5 km E from Veselovsky vill., Zhandykol Lake, N50.95445, E60.48029, 24 Sep 2020, A. Sukhorukov, N. Stepanova & O. Kalmykova 251 (LE)
Suaeda salsa	(L.) Pall.	50.940843	60.085955	Russia	Orenburg	24	9	2020		A.Sukhorukov, N.Stepanova & O.Kalmykova	385		native	Kotansu		LE			Yasnyi distr., 4 km SW of Kotansu vill., N50.940843, E60.085955, 24 Sep 2020, A. Sukhorukov, N. Stepanova & O. Kalmykova 385 (LE)
Suaeda salsa	(L.) Pall.	50.91913	60.76015	Russia	Orenburg	25	9	2020		A.Sukhorukov, N.Stepanova & O.Kalmykova	262		native	Karakol Lake		BR			Svetlyi distr., 11.5 km NW of Svetlyi settlement, North part of Karakol Lake, N50.91913, E60.76015, 25 Sep 2020, A. Sukhorukov, N. Stepanova & O. Kalmykova 262
Suaeda salsa	(L.) Pall.	51.14442	54.99687	Russia	Orenburg	28	9	2020		A.Sukhorukov, N.Stepanova & O.Kalmykova	492		native	Sol’-Iletsk		MW			Sol’-Iletsk distr., South part of Sol’-Iletsk town, N51.14442, E54.99687, 28 Sep 2020, A. Sukhorukov, N. Stepanova & O. Kalmykova 492 (MW
Bassia hyssopifolia	(Pall.) Kuntze	50.7936	60.89648	Russia	Orenburg	24	9	2020		A.Sukhorukov, N.Stepanova & O.Kalmykova	248		native	Svetlyi		MW		MW1064577	Svetlyi distr., 2.5 km SE from Svetlyi, N50.79360, E60.89648, 24 Sep 2020, A. Sukhorukov, N. Stepanova & O. Kalmykova 248 (MW1064577)
Bassia prostrata	(L.) Beck	51.08811	54.90222	Russia	Orenburg	28	9	2020		A.Sukhorukov, N.Stepanova & O.Kalmykova	435		native	Trudovoe		MW			Sol’-Iletsk distr., 1 km E of Trudovoe vill., N51.08811, E54.90222, 28 Sep 2020, A. Sukhorukov, N. Stepanova & O. Kalmykova 435 (MW)
Bassia scoparia	(L.) Beck	51.468642	58.44635	Russia	Orenburg	3	7	2020		E.Konstantinova			alien	Gai					Gai distr.	https://www.inaturalist.org/observations/51811524
Bassia scoparia	(L.) Beck	53.144114	54.237091	Russia	Orenburg	25	7	2020		anonymous			alien	Vozdvizhenka					Ponomaryovka distr.	https://www.inaturalist.org/observations/54280259
Camphorosma lessingii	Litv.	51.40709	58.0352	Russia	Orenburg	21	9	2020		A.Sukhorukov, N.Stepanova & O.Kalmykova	14		native	Lylovo		K			Gai distr., 1 km N of Lylovo vill., N51.40709, E58.03520, 21 Sep 2020, A. Sukhorukov, N. Stepanova & O. Kalmykova 14
Camphorosma lessingii	Litv.	51.482689	59.946021	Russia	Orenburg	26	9	2020		A.Sukhorukov, N.Stepanova & O.Kalmykova	486		native	Adamovka		MW		MW1064574	Adamovka distr., South of Adamovka, N51.482689, E59.946021, 26 Sep 2020, A. Sukhorukov, N. Stepanova & O. Kalmykova 486 (MW1064574)
Camphorosma songorica	Bunge	51.30074	58.89269	Russia	Orenburg	22	9	2020		A.Sukhorukov, N.Stepanova & O.Kalmykova	61		native	Kumak		MW		MW1064575	Novoorsk distr., 3 km SE of Kumak vill., N51.30074, E58.89269, 22 Sep 2020, A. Sukhorukov, N. Stepanova & O. Kalmykova 61 (MW1064575)
Camphorosma songorica	Bunge	51.30074	58.89269	Russia	Orenburg	22	9	2020		A.Sukhorukov, N.Stepanova & O.Kalmykova	61		native	Kumak		LE		LE01064065	Novoorsk distr., 3 km SE of Kumak vill., N51.30074, E58.89269, 22 Sep 2020, A. Sukhorukov, N. Stepanova & O. Kalmykova 61 (LE01064065)
Camphorosma songorica	Bunge	50.94173	60.74225	Russia	Orenburg	25	9	2020		A.Sukhorukov, N.Stepanova & O.Kalmykova	318		native	Svetlyi		MW		MW1064576	Svetlyi distr., 14 km NW from Svetlyi, N50.94173, E60.74225, 25 Sep 2020, A. Sukhorukov, N. Stepanova & O. Kalmykova 318 (MW1064576)
Camphorosma songorica	Bunge	51.44483	59.97386	Russia	Orenburg	26	9	2020		A.Sukhorukov, N.Stepanova & O.Kalmykova	498		native	Adamovka		MW			Adamovka distr., 6 km South of Adamovka, N51.44483, E59.97386, 26 Sep 2020, A. Sukhorukov, N. Stepanova & O. Kalmykova 498 (MW)
Camphorosma songorica	Bunge	51.14558	55.00677	Russia	Orenburg	28	9	2020		A.Sukhorukov, N.Stepanova & O.Kalmykova	433		native	Sol’-Iletsk		MW			Sol’-Iletsk distr., South of Sol’-Iletsk, N51.14558, E55.00677, 28 Sep 2020, A. Sukhorukov, N. Stepanova & O. Kalmykova 433 (MW)
Sedobassia sedoides	(Pall.) Freitag & G.Kadereit	50.940843	60.085955	Russia	Orenburg	24	9	2020		A.Sukhorukov, N.Stepanova & O.Kalmykova	381		native	Kotansu		MW		MW1064578	Yasnyi distr., 4 km SW of Kotansu vill., N50.940843, E60.085955, 24 Sep 2020, A. Sukhorukov, N. Stepanova & O. Kalmykova 381 (MW1064578)
Caroxylon laricinum	(Pall.) Tzvelev	50.7936	60.89648	Russia	Orenburg	24	9	2020		A.Sukhorukov, N.Stepanova & O.Kalmykova	263		native	Svetlyi		MW		MW1064593	Svetlyi distr., 2.5 km SE from Svetlyi, N50.79360, E60.89648, 24 Sep 2020, A. Sukhorukov, N. Stepanova & O. Kalmykova 263 (MW1064593)
Nanophyton erinaceum	(Pall.) Bunge	51.18068	59.36942	Russia	Orenburg	22	9	2020		A.Sukhorukov, N.Stepanova & O.Kalmykova	59		native	Akzharskoe		MW			Yasnyi distr., 9 km NNW of Akzharskoe vill., N51.18068, E59.36942, 22 Sep 2020, A. Sukhorukov, N. Stepanova & O. Kalmykova 59 (MW1064601)
Nanophyton erinaceum	(Pall.) Bunge	51.26918	54.9189	Russia	Orenburg	28	9	2020		A.Sukhorukov, N.Stepanova & O.Kalmykova	441		native	Boevaya Gora		K			Sol’-Iletsk distr., 1.4 km SE of Boevaya Gora vill., N51.26918, E54.91890, 28 Sep 2020, A. Sukhorukov, N. Stepanova & O. Kalmykova 441
Ofaiston monandrum	(Pall.) Moq.	51.19072	59.36571	Russia	Orenburg	22	9	2020		A.Sukhorukov, N.Stepanova & O.Kalmykova	65		native	Akzharskoe		LE			Novoorsk distr., 10 km NNW of Akzharskoe vill., N51.19072, E59.36571, 22 Sep 2020, A. Sukhorukov, N. Stepanova & O. Kalmykova 65 (LE)
Ofaiston monandrum	(Pall.) Moq.	51.19072	59.36571	Russia	Orenburg	22	9	2020		A.Sukhorukov, N.Stepanova & O.Kalmykova	65		native	Akzharskoe		MW			Novoorsk distr., 10 km NNW of Akzharskoe vill., N51.19072, E59.36571, 22 Sep 2020, A. Sukhorukov, N. Stepanova & O. Kalmykova 65 MW
Ofaiston monandrum	(Pall.) Moq.	51.14558	55.00677	Russia	Orenburg	28	9	2020		A.Sukhorukov, N.Stepanova & O.Kalmykova	437		native	Golodnye Voronki Lake		MW			Sol’-Iletsk distr., South of Sol-Iletsk, S of Golodnye Voronki Lake, N51.14558, E55.00677, 28 Sep 2020, A. Sukhorukov, N. Stepanova & O. Kalmykova 437 (MW)
Petrosimonia litwinowii	Korsh.	51.36034	57.09255	Russia	Orenburg	21	9	2020		A.Sukhorukov, N.Stepanova & O.Kalmykova	25		native	Nikol’skoe		MW		MW1064602	Kuvandyk distr., 1 km NW of Nikol’skoe vill., N51.36034, E57.09255, 21 Sep 2020, A. Sukhorukov, N. Stepanova & O. Kalmykova 25 (MW1064602)
Petrosimonia litwinowii	Korsh.	51.36034	57.09255	Russia	Orenburg	21	9	2020		A.Sukhorukov, N.Stepanova & O.Kalmykova	25		native	Nikol’skoe		LE		LE01080037	Kuvandyk distr., 1 km NW of Nikol’skoe vill., N51.36034, E57.09255, 21 Sep 2020, A. Sukhorukov, N. Stepanova & O. Kalmykova 25 (LE01080037)
Petrosimonia litwinowii	Korsh.	51.19072	59.36571	Russia	Orenburg	22	9	2020		A.Sukhorukov, N.Stepanova & O.Kalmykova	69		native	Akzharskoe		MW			Novoorsk distr., 10 km NNW of Akzharskoe vill., N51.19072, E59.36571, 22 Sep 2020, A. Sukhorukov, N. Stepanova & O. Kalmykova 69 (MW)
Petrosimonia litwinowii	Korsh.	50.94144	60.7453	Russia	Orenburg	25	9	2020		A.Sukhorukov, N.Stepanova & O.Kalmykova	301		native	Svetlyi		LE			Svetlyi distr., 14 km NW from Svetlyi, N50.94144, E60.74530, 25 Sep 2020, A. Sukhorukov, N. Stepanova & O. Kalmykova 301 (LE)
Petrosimonia litwinowii	Korsh.	51.44483	59.97386	Russia	Orenburg	26	9	2020		A.Sukhorukov, N.Stepanova & O.Kalmykova	499		native	Adamovka		K			Adamovka distr., 6 km South of Adamovka, N51.44483, E59.97386, 26 Sep 2020, A. Sukhorukov, N. Stepanova & O. Kalmykova 499
Petrosimonia litwinowii	Korsh.	51.14558	55.00677	Russia	Orenburg	28	9	2020		A.Sukhorukov, N.Stepanova & O.Kalmykova	489		native	Druzhba		MW			Sol’-Iletsk distr., 7 km N of Druzhba vill., N51.14558, E55.00677, 28 Sep 2020, A. Sukhorukov, N. Stepanova & O. Kalmykova 489 (MW)
Petrosimonia triandra	(Pall.) Simonk.	51.36034	57.09255	Russia	Orenburg	21	9	2020		A.Sukhorukov, N.Stepanova & O.Kalmykova	26		native	Nikol’sko		MW		MW1064605	Kuvandyk distr., 1 km NW of Nikol’skoe vill., N51.36034, E57.09255, 21 Sep 2020, A. Sukhorukov, N. Stepanova & O. Kalmykova 26 (MW1064605)
Petrosimonia triandra	(Pall.) Simonk.	51.36034	57.09255	Russia	Orenburg	21	9	2020		A.Sukhorukov, N.Stepanova & O.Kalmykova	26		native	Nikol’sko		LE			Kuvandyk distr., 1 km NW of Nikol’skoe vill., N51.36034, E57.09255, 21 Sep 2020, A. Sukhorukov, N. Stepanova & O. Kalmykova 26 (LE)
Petrosimonia triandra	(Pall.) Simonk.	51.44483	59.97386	Russia	Orenburg	26	9	2020		A.Sukhorukov, N.Stepanova & O.Kalmykova	489		native	Adamovka		MW		MW1064604	Adamovka distr., South of Adamovka, N51.44483, E59.97386, 26 Sep 2020, A. Sukhorukov, N. Stepanova & O. Kalmykova 489 (MW1064604)
Petrosimonia triandra	(Pall.) Simonk.	51.14558	55.00677	Russia	Orenburg	28	9	2020		A.Sukhorukov, N.Stepanova & O.Kalmykova	488		native	Druzhba		MW			Sol’-Iletsk distr., 7 km N of Druzhba vill., N51.14558, E55.00677, 28 Sep 2020, A. Sukhorukov, N. Stepanova & O. Kalmykova 488 (MW)
Pyankovia brachiata	(Pall.) Akhani & Roalson	51.19072	59.36571	Russia	Orenburg	22	9	2020		A.Sukhorukov, N.Stepanova & O.Kalmykova	69		native	Akzharskoe		MW			Novoorsk distr., 10 km NNW of Akzharskoe vill., N51.19072, E59.36571, 22 Sep 2020, A. Sukhorukov, N. Stepanova & O. Kalmykova 69 (MW)
Anabasis cretacea	Pall.	51.18068	59.36942	Russia	Orenburg	22	9	2020		N.Stepanova, A.Sukhorukov & O.Kalmykova	7996		native	Akzharskoe		MHA			Novoorsk distr., 9 km NNW of Akzharskoe vill., N51.18068, E59.36942, 22 Sep 2020, N. Stepanova, A. Sukhorukov & O. Kalmykova 7996 (MHA)
Anabasis salsa	(C.A.Mey.) Benth. ex Volkens	50.960389	60.440039	Russia	Orenburg	24	9	2020		A.Sukhorukov, N.Stepanova & O.Kalmykova	259		native	Zhandykol Lake		MW			Yasnyi distr., 2 km W from Zhandykol Lake, N50.960389, E60.440039, 24 Sep 2020, A. Sukhorukov, N. Stepanova & O. Kalmykova 259 (MW)
Arthrophytum lehmannianum	Bunge	50.97086	60.44568	Russia	Orenburg	24	9	2020		A.Sukhorukov, N.Stepanova & O.Kalmykova	395		native	Veselovsky		K			Yasnyi distr., 3.3 km E of Veselovsky vill., N50.97086, E60.44568, 24 Sep 2020, A. Sukhorukov, N. Stepanova & O. Kalmykova 395
Halogeton glomeratus	(M.Bieb.) C.A.Mey.	51.23002	58.47487	Russia	Orenburg	23	9	2020		A.Sukhorukov, N.Stepanova & O.Kalmykova	202		native	Orsk		MW			Orsk town, [N51.23002, E58.47487], 23 Sep 2020, A. Sukhorukov, N. Stepanova & O. Kalmykova 202 (MW)
Halogeton glomeratus	(M.Bieb.) C.A.Mey.	51.23002	58.47487	Russia	Orenburg	23	9	2020		A.Sukhorukov, N.Stepanova & O.Kalmykova	202		native	Orsk		LE			Orsk town, [N51.23002, E58.47487], 23 Sep 2020, A. Sukhorukov, N. Stepanova & O. Kalmykova 202 (LE)
Halogeton glomeratus	(M.Bieb.) C.A.Mey.	50.88391	60.66174	Russia	Orenburg	24	9	2020		A.Sukhorukov, N.Stepanova & O.Kalmykova	277		native	Tselinny		LE		LE01080032	Svetlyi distr., 6.4 km NW of Tselinny vill., N50.88391, E60.66174, 24 Sep 2020, A. Sukhorukov, N. Stepanova & O. Kalmykova 277 (LE01080032)
Halogeton glomeratus	(M.Bieb.) C.A.Mey.	50.88391	60.66174	Russia	Orenburg	24	9	2020		A.Sukhorukov, N.Stepanova & O.Kalmykova	277		native	Tselinny		MW			Svetlyi distr., 6.4 km NW of Tselinny vill., N50.88391, E60.66174, 24 Sep 2020, A. Sukhorukov, N. Stepanova & O. Kalmykova 277 (MW)
Salsola collina	Pall.	51.38291	57.7295	Russia	Orenburg	21	9	2020		A.Sukhorukov, N.Stepanova & O.Kalmykova	30		alien	Blyava		MW		MW1064590	Mednogorsk distr., 1.5 km S of Blyava vill., N51.38291, E57.72950, 21 Sep 2020, A. Sukhorukov, N. Stepanova & O. Kalmykova 30 (MW1064590)
Salsola tamariscina	Pall.	51.19072	59.36571	Russia	Orenburg	22	9	2020		A.Sukhorukov, N.Stepanova & O.Kalmykova	66		native	Akzharskoe		LE			Novoorsk distr., 10 km NNW of Akzharskoe vill., N51.19072, E59.36571, 22 Sep 2020, A. Sukhorukov, N. Stepanova & O. Kalmykova 66 (LE)
Salsola tamariscina	Pall.	50.81956	60.83909	Russia	Orenburg	24	9	2020		A.Sukhorukov, N.Stepanova & O.Kalmykova	267		native	Svetlyi		MW		MW1064595	Svetlyi distr., 2.5 km SE from Svetlyi vill., N50.81956, E60.83909, 24 Sep 2020, A. Sukhorukov, N. Stepanova & O. Kalmykova 267 (MW1064595)
Salsola tamariscina	Pall.	51.26918	54.9189	Russia	Orenburg	28	9	2020		A.Sukhorukov, N.Stepanova & O.Kalmykova	442		native	Boevaya Gora		BR			Sol’-Iletsk distr., 1.4 km SE of Boevaya Gora vill., N51.26918, E54.91890, 28 Sep 2020, A. Sukhorukov, N. Stepanova & O. Kalmykova 442
Salsola tragus	L.	51.08811	54.90222	Russia	Orenburg	28	9	2020		A.Sukhorukov, N.Stepanova & O.Kalmykova	436		native	Trudovoe		MW			Sol’-Iletsk distr., 1 km E of Trudovoe vill., N51.08811, E54.90222, 28 Sep 2020, A. Sukhorukov, N. Stepanova & O. Kalmykova 436 (MW)
Soda acutifolia	(Bunge) Mosyakin & al.	50.960227	60.443301	Russia	Orenburg	24	9	2020		A.Sukhorukov, N.Stepanova & O.Kalmykova	271		native	Zhandykol’ Lake		MW			Yasnyi distr., 2 km W from Zhandykol’ Lake, N50.960227, E60.443301, 24 Sep 2020, A. Sukhorukov, N. Stepanova & O. Kalmykova 271 (MW)
Soda acutifolia	(Bunge) Mosyakin & al.	51.14442	54.99687	Russia	Orenburg	28	9	2020		N.Stepanova, A.Sukhorukov & O.Kalmykova	8060		native	Sol’-Iletsk		MHA			Sol’-Iletsk distr., nr Sol’-Iletsk town, N51.14442, E54.99687, 28 Sep 2020, N. Stepanova, A. Sukhorukov & O. Kalmykova 8060 (MHA)
Soda foliosa	(L.) Akhani	50.88391	60.66174	Russia	Orenburg	24	9	2020		A.Sukhorukov, N.Stepanova & O.Kalmykova	278		native	Tselinny		MW			Svetlyi distr., 6.4 km NW of Tselinny vill., N50.88391, E60.66174, 24 Sep 2020, A. Sukhorukov, N. Stepanova & O. Kalmykova 278 (MW)
Soda inermis	(Moench) Fourr.	50.81956	60.83909	Russia	Orenburg	24	9	2020		A.Sukhorukov, N.Stepanova & O.Kalmykova			native	Svetlyi		K			Svetlyi distr., 2.5 km SE from Svetlyi, N50.81956, E60.83909, 24 Sep 2020, A. Sukhorukov, N. Stepanova & O. Kalmykova 266 (K)
Soda inermis	(Moench) Fourr.	50.81956	60.83909	Russia	Orenburg	24	9	2020		A.Sukhorukov, N.Stepanova & O.Kalmykova	266		native	Svetlyi		MW			Svetlyi distr., 2.5 km SE from Svetlyi, N50.81956, E60.83909, 24 Sep 2020, A. Sukhorukov, N. Stepanova & O. Kalmykova 266 (MW)
Soda inermis	(Moench) Fourr.	51.14442	54.99687	Russia	Orenburg	28	9	2020		N.Stepanova, A.Sukhorukov & O.Kalmykova	8060		native	Sol’-Iletsk		MHA			Sol’-Iletsk distr., nr Sol’-Iletsk town, N51.14442, E54.99687, 28 Sep 2020, N. Stepanova, A. Sukhorukov & O. Kalmykova 8060 (MHA)
Blitum virgatum	L.	51.934697	56.659733	Russia	Orenburg	10	6	2021		V.Glazunov			native	Andreevka					Saraktash distr.	https://www.inaturalist.org/observations/82418474
Atriplex cana	Ledeb.	51.582299	58.40157	Russia	Orenburg	27	9	2021		A.Sukhorukov, N.Stepanova & O.Kalmykova	921		native	Gai		MW			Gai distr., 10 km N of Gai town, N51.582299, E58.401570, 27 Sep 2021, A. Sukhorukov, N. Stepanova & O. Kalmykova 921 (MW)
Atriplex micrantha	Ledeb.	51.282772	56.604411	Russia	Orenburg	30	9	2021		A.Sukhorukov, N.Stepanova & O.Kalmykova	688		native	Novoorlovka		MW			Belyaevka distr., 12 km S of Novoorlovka vill., N51.282772, E56.604411, 30 Sep 2021, A. Sukhorukov, N. Stepanova & O. Kalmykova 688 (MW)
Atriplex micrantha	Ledeb.	51.76166	55.09722	Russia	Orenburg	1	10	2021		A.Sukhorukov	903		native	Orenburg		MW			Orenburg city, [N51.76166, E55.09722], 1 Oct 2021, A. Sukhorukov 903 (MW)
Atriplex oblongifolia	Waldst. & Kit.	53.860334	52.612773	Russia	Orenburg	21	9	2021		A.Sukhorukov, N.Stepanova & O.Kalmykova	546		native	Aksakovo		MW			Buguruslan distr., nr Aksakovo vill., N53.860334, E52.612773, 21 Sep 2021, A. Sukhorukov, N. Stepanova & O. Kalmykova 546 (MW)
Atriplex oblongifolia	Waldst. & Kit.	51.166083	54.532198	Russia	Orenburg	26	9	2021		A.Sukhorukov, N.Stepanova & O.Kalmykova	920		native	Divnopolye		MW			Sol’-Iletsk distr., 2 km SE of Divnopolye vill., N51.166083, E54.532198, 26 Sep 2021, A. Sukhorukov, N. Stepanova & O. Kalmykova 920 (MW)
Atriplex patula	L.	53.865016	52.635432	Russia	Orenburg	21	9	2021		A.Sukhorukov, N.Stepanova, O.Kalmykova	549		alien	Aksakovo		MW			Buguruslan distr., N53.865016, E52.635432, Aksakovo vill., 21 Sep 2021, A. Sukhorukov, N. Stepanova, O. Kalmykova 549 (MW)
Atriplex patula	L.	51.76799	55.09717	Russia	Orenburg	1	10	2021		A.Sukhorukov	903		alien	Orenburg		MW			Orenburg town, [N51.76799, E55.09717], 1 Oct 2021, A. Sukhorukov 903 (MW)
Atriplex patula	L.	51.76799	55.09717	Russia	Orenburg	1	10	2021		A.Sukhorukov	903		alien	Orenburg		LE			Orenburg town, [N51.76799, E55.09717], 1 Oct 2021, A. Sukhorukov 903 (LE)
Atriplex prostrata	Boucher ex DC.	53.402471	52.431107	Russia	Orenburg	21	9	2021		A.Sukhorukov, N.Stepanova & O.Kalmykova	555		native	Boevaya Gora		K			Buguruslan distr., nr Zatonovsky vill., N53.402471, E52.431107, 21 Sep 2021, A. Sukhorukov, N. Stepanova & O. Kalmykova 555 (K)
Atriplex sagittata	Borkh.	51.398777	56.707639	Russia	Orenburg	26	8	2021		V.Prokhorov			native	Verkhneozyornoe					Belyaevka distr.	https://www.inaturalist.org/observations/93379702
Atriplex sagittata	Borkh.	52.018004	51.664027	Russia	Orenburg	23	9	2021		A.Sukhorukov, N.Stepanova & O.Kalmykova	860		native	Furmanov		MW			Pervomaiskii distr., 5 km S of Furmanov vill. N52.018004, E51.664027, 23 Sep 2021, A. Sukhorukov, N. Stepanova & O. Kalmykova 860 (MW)
Atriplex sagittata	Borkh.	51.166083	54.532198	Russia	Orenburg	26	9	2021		A.Sukhorukov, N.Stepanova & O.Kalmykova	922		native	Divnopolye		MW			Sol’-Iletsk distr., 2 km SE of Divnopolye vill., N51.166083, E54.532198, 26 Sep 2021, A. Sukhorukov, N. Stepanova & O. Kalmykova 922 (MW)
Atriplex tatarica	L.	52.763714	52.263407	Russia	Orenburg	21	8	2021		V.Prokhorov			native	Buzuluk					Buzuluk distr.	https://www.inaturalist.org/observations/93070306
Atriplex tatarica	L.	52.513554	52.083552	Russia	Orenburg	21	8	2021		V.Prokhorov			native	Kurmanaevka					Kurmanaevka distr.	https://www.inaturalist.org/observations/93070353
Atriplex tatarica	L.	52.515802	52.894326	Russia	Orenburg	21	8	2021		V.Prokhorov			native	Kirsanovka					Totskoe distr.	https://www.inaturalist.org/observations/93070501
Atriplex tatarica	L.	52.072473	53.648066	Russia	Orenburg	22	8	2021		V.Prokhorov			native	Novosergievka					Novosergievka distr.	https://www.inaturalist.org/observations/93261048
Atriplex tatarica	L.	51.855844	54.400951	Russia	Orenburg	22	8	2021		V.Prokhorov			native	Perevolotskii					Perevolotskii distr.	https://www.inaturalist.org/observations/93261119
Atriplex tatarica	L.	51.406102	57.583903	Russia	Orenburg	25	8	2021		V.Prokhorov			native	Mednogorsk						https://www.inaturalist.org/observations/93287057
Atriplex tatarica	L.	51.398582	56.707449	Russia	Orenburg	26	8	2021		V.Prokhorov			native	Verkhneozyornoe					Belyaevka distr.,	https://www.inaturalist.org/observations/93379699
Atriplex tatarica	L.	53.779109	52.516267	Russia	Orenburg	28	8	2021		V.Prokhorov			native	Mordov Buguruslan					Buguruslan distr.	https://www.inaturalist.org/observations/93392893
Chenopodium album	L.	51.367509	58.9151	Russia	Orenburg	20	8	2021		A.Ebel			native	Novoorsk					Novoorsk distr.	https://www.inaturalist.org/observations/103373027
Chenopodium betaceum	Andrz.	53.007563	52.134311	Russia	Orenburg	22	9	2021		A.Sukhorukov, N.Stepanova & O.Kalmykova	566		native	Buzuluk pine forest		MW			Buzuluk distr., Buzuluk pine forest, N53.007563, E52.134311, 22 Sep 2021, A. Sukhorukov, N. Stepanova & O. Kalmykova 566 (MW)
Chenopodium betaceum	Andrz.	51.775134	55.161149	Russia	Orenburg	3	10	2021		anonymous			native	Orenburg					Orenburg distr.	https://www.inaturalist.org/observations/97055375
Chenopodium opulifolium	Schrad. ex W.D.J.Koch et Ziz	51.75476	55.08503	Russia	Orenburg	1	10	2021		A.Sukhorukov & N.Stepanova	904		native	Orenburg		K			Orenburg town, [N51.75476, E55.08503], 1 Oct 2021, A. Sukhorukov & N. Stepanova 904 (K)
Chenopodium opulifolium	Schrad. ex W.D.J.Koch et Ziz	51.75476	55.08503	Russia	Orenburg	1	10	2021		A.Sukhorukov & N.Stepanova	904		native	Orenburg		MW			Orenburg town, [N51.75476, E55.08503], 1 Oct 2021, A. Sukhorukov & N. Stepanova 904 (MW)
Chenopodium opulifolium	Schrad. ex W.D.J.Koch et Ziz	51.75476	55.08503	Russia	Orenburg	1	10	2021		A.Sukhorukov & N.Stepanova	904		native	Orenburg		LE			Orenburg town, [N51.75476, E55.08503], 1 Oct 2021, A. Sukhorukov & N. Stepanova 904 (LE)
Chenopodiastrum hybridum	(L.) S.Fuentes & al.	51.367936	58.915678	Russia	Orenburg	20	8	2021		A.Ebel			native	Novoorsk					Novoorsk distr.	https://www.inaturalist.org/observations/103362204
Chenopodiastrum hybridum	(L.) S.Fuentes & al.	51.966255	53.495053	Russia	Orenburg	22	8	2021		V.Prokhorov			native	Lapaz					Novosergievka distr.	https://www.inaturalist.org/observations/93261090
Chenopodiastrum hybridum	(L.) S.Fuentes & al.	53.861802	52.552391	Russia	Orenburg	21	9	2021		A.Sukhorukov, N.Stepanova & O.Kalmykova	547		native	Aksakovo		MW			Buguruslan distr., 5 km W of Aksakovo vill., N53.861802, E52.552391, 21 Sep 2021, A. Sukhorukov, N. Stepanova & O. Kalmykova 547 (MW)
Halimione pedunculata	(L.) Aellen	50.985911	55.626803	Russia	Orenburg	24	9	2021		A.Sukhorukov, N.Stepanova & O.Kalmykova	93		native	Akbulak		K			Akbulak distr., Akbulak vill., N50.985911, E55.626803, 24 Sep 2021, A. Sukhorukov, N. Stepanova & O. Kalmykova 593 (K)
Halimione pedunculata	(L.) Aellen	50.985911	55.626803	Russia	Orenburg	24	9	2021		A.Sukhorukov, N.Stepanova & O.Kalmykova	593		native	Akbulak		MW			Akbulak distr., Akbulak vill., N50.985911, E55.626803, 24 Sep 2021, A. Sukhorukov, N. Stepanova & O. Kalmykova 593 (MW)
Halimione verrucifera	(M.Bieb.) Aellen	52.018004	51.664027	Russia	Orenburg	23	9	2021		A.Sukhorukov, N.Stepanova & O.Kalmykova	859		native	Furmanov		MW			Pervomaiskii distr., 5 km S of Furmanov vill., N52.018004, E51.664027, 23 Sep 2021, A. Sukhorukov, N. Stepanova & O. Kalmykova 859 (MW)
Lipandra polysperma	(L.) S.Fuentes & al.	52.191043	55.302068	Russia	Orenburg	22	8	2021		V.Prokhorov			native	Imangulovo-1					Orenburgsky distr.	https://www.inaturalist.org/observations/93261176
Oxybasis chenopodioides	(L.) S.Fuentes & al.	50.985911	55.626803	Russia	Orenburg	24	9	2021		A.Sukhorukov, N.Stepanova & O.Kalmykova	591		native	Akbulak		MW			Akbulak distr., Akbulak vill., N50.985911, E55.626803, 24 Sep 2021, A. Sukhorukov, N. Stepanova & O. Kalmykova 591 (MW).
Oxybasis glauca	(L.) S.Fuentes & al.	52.526943	52.900494	Russia	Orenburg	21	8	2021		V.Prokhorov			native	Kirsanovka					Totskoe distr.	https://www.inaturalist.org/observations/93070523
Oxybasis rubra	(L.) S.Fuentes & al.	52.526816	52.900294	Russia	Orenburg	22	8	2021		anonymous			native	Kirsanovka					Totskoe distr.	https://www.inaturalist.org/observations/93175648
Oxybasis rubra	(L.) S.Fuentes & al.	51.084342	55.09123	Russia	Orenburg	26	8	2021		V.Prokhorov			native	Kumakskoe					Sol'=Iletsky distr.	https://www.inaturalist.org/observations/93379879
Oxybasis rubra	(L.) S.Fuentes & al.	52.947007	52.947007	Russia	Orenburg	21	9	2021		A.Sukhorukov, N.Stepanova & O.Kalmykova	569		native	Buzuluk Bor NP		K			Buzuluk distr., Buzuluk Bor NP, N52.947007, E52.078971, 21 Sep 2021, A. Sukhorukov, N. Stepanova & O. Kalmykova 569 (K)
Oxybasis rubra	(L.) S.Fuentes & al.	52.947007	52.078971	Russia	Orenburg	21	9	2021		A.Sukhorukov, N.Stepanova & O.Kalmykova	569		native	Buzuluk Bor NP		MW			Buzuluk distr., Buzuluk Bor NP, N52.947007, E52.078971, 21 Sep 2021, A. Sukhorukov, N. Stepanova & O. Kalmykova 569 (MW)
Oxybasis urbica	(L.) S.Fuentes & al.	53.405273	52.435585	Russia	Orenburg	28	8	2021		V.Prokhorov			native	Zatonovsky					Buguruslan distr.	https://www.inaturalist.org/observations/93392849
Axyris amaranthoides	L.	52.944976	52.031271	Russia	Orenburg	22	9	2021		A.Sukhorukov, N.Stepanova & O.Kalmykova	579		alien	Koltubanka		MW			Buzuluk distr., Koltubanka vill., N52.944976, E52.031271, 22 Sep 2021, A. Sukhorukov, N. Stepanova & O. Kalmykova 579 (MW)
Ceratocarpus arenarius	L.	51.145826	55.001763	Russia	Orenburg	4	6	2021		E.Samarin			native	Sol'-Iletsk					Sol'-Iletsk	https://www.inaturalist.org/observations/81550106
Krascheninnikovia ceratoides	(L.) Gueldenst.	51.273837	54.915239	Russia	Orenburg	16	7	2021		D.Ivanov			native	Boevaya Gora					Sol'-Iletsk distr.	https://www.inaturalist.org/observations/87340266
Krascheninnikovia ceratoides	(L.) Gueldenst.	51.367547	58.915171	Russia	Orenburg	20	8	2021		A.Ebel			native	Novoorsk					Novoorsk distr.	https://www.inaturalist.org/observations/103309500
Krascheninnikovia ceratoides	(L.) Gueldenst.	53.402471	52.431107	Russia	Orenburg	21	9	2021		A.Sukhorukov, N.Stepanova & O.Kalmykova	554		native	Zatonovsky		MW			Buguruslan distr., nr Zatonovsky vill., N53.402471, E52.431107, 21 Sep 2021, A. Sukhorukov, N. Stepanova & O. Kalmykova 554 (MW)
Krascheninnikovia ceratoides	(L.) Gueldenst.	52.241813	51.529864	Russia	Orenburg	23	9	2021		A.Sukhorukov, N.Stepanova & O.Kalmykova	590		native	Sergeevka		MW			Kurmanaevka distr., nr Sergeevka vill., N52.241813, E51.529864, 23 Sep 2021, A. Sukhorukov, N. Stepanova & O. Kalmykova 590 (MW
Corispermum declinatum	Stephan ex Iljin	52.426201	51.765644	Russia	Orenburg	23	9	2021		A.Sukhorukov, N.Stepanova & O.Kalmykova	585		alien	Lavrentyevka		LE			Kurmanaevka distr., 5 km E of Lavrentyevka vill., N52.426201, E51.765644, 23 Sep 2021, A. Sukhorukov, N. Stepanova & O. Kalmykova 585 (LE).
Corispermum declinatum	Stephan ex Iljin	52.426201	51.765644	Russia	Orenburg	23	9	2021		A.Sukhorukov, N.Stepanova & O.Kalmykova	585		alien	Lavrentyevka		MW			Kurmanaevka distr., 5 km E of Lavrentyevka vill., N52.426201, E51.765644, 23 Sep 2021, A. Sukhorukov, N. Stepanova & O. Kalmykova 585 (MW).
Corispermum squarrosum	L.	51.755292	55.111096	Russia	Orenburg	1	10	2021		A.Sukhorukov & N.Stepanova	901		native	Orenburg		MW			Orenburg town, nr Ural River, N51.755292, E55.111096, 1 Oct 2021, A. Sukhorukov & N. Stepanova 901 (MW)
Corispermum squarrosum	L.	51.755292	55.111096	Russia	Orenburg	1	10	2021		A.Sukhorukov & N.Stepanova	901		native	Orenburg		LE			Orenburg town, nr Ural River, N51.755292, E55.111096, 1 Oct 2021, A. Sukhorukov & N. Stepanova 901 (LE)
Halocnemum strobilaceum	(Pall.) M.Bieb.	50.99245	61.453873	Russia	Orenburg	5	6	2021		Ya.Golovanov	2023		native	Aike Lake		UFA			Svetlyi distr., nr Aike Lake, [N50.992450, E61.453873], 5 Jun 2021, Ya. Golovanov 2023 (UFA)
Halocnemum strobilaceum	(Pall.) M.Bieb.	51.357581	56.55084	Russia	Orenburg	30	9	2021		A.Sukhorukov, N.Stepanova & O.Kalmykova	686		native	Novoorlovka		MW			Belyaevka distr., 10 km S of Novoorlovka vill., [N51.357581, E56.550840], 30 Sep 2021, A. Sukhorukov, N. Stepanova & O. Kalmykova 686 (MW
Kalidium foliatum	(Pall.) Moq.	50.99245	61.453873	Russia	Orenburg			2021		Ya.Golovanov	3084		native	Aike Lake		UFA			[Svetlyi distr.] Aike Lake, [N50.992450, E61.453873], 2021, Ya. Golovanov 3084 (UFA)
Salicornia perennans	Willd.	51.008056	61.469167	Russia	Orenburg	5	6	2021		anonymous			native	Severnyi					Adamovka distr.	https://www.inaturalist.org/observations/81692027
Salicornia perennans	Willd.	51.925474	51.721546	Russia	Orenburg	23	9	2021		A.Sukhorukov, N.Stepanova & O.Kalmykova	864		native	Sobolevo		MW			Pervomaiskii distr., S of Sobolevo vill., N51.925474, E51.721546, 23 Sep 2021, A. Sukhorukov, N. Stepanova & O. Kalmykova 864 (MW)
Suaeda acuminata	(C.A.Mey.) Moq.	51.300365	56.58519	Russia	Orenburg	30	9	2021		A.Sukhorukov, N.Stepanova & O.Kalmykova	687		native	Novoorlovka		MW			Belyaevka distr., 12 km S of Novoorlovka vill., [N51.300365, E56.585190], 30 Sep 2021, A. Sukhorukov, N. Stepanova & O. Kalmykova 687 (MW)
Suaeda corniculata	(C.A.Mey.) Bunge	50.986	55.62714	Russia	Orenburg	24	9	2021		N.Stepanova	8787		native	Akbulak		MHA			Akbulak distr., nr Akbulak vill., N50.98600, E55.62714, 24 Sep 2021, N. Stepanova 8787 (MHA)
Suaeda kulundensis	Lomon. & Freitag	51.357581	56.55084	Russia	Orenburg	30	9	2021		A.Sukhorukov, N.Stepanova & O.Kalmykova	681		native	Novoorlovka		MW			Belyaevka distr., 10 km S of Novoorlovka vill., [N51.357581, E56.550840], 30 Sep 2021, A. Sukhorukov, N. Stepanova & O. Kalmykova 681, 683 & 684 (MW).
Suaeda kulundensis	Lomon. & Freitag	51.357581	56.55084	Russia	Orenburg	30	9	2021		A.Sukhorukov, N.Stepanova & O.Kalmykova	683		native	Novoorlovka		LE			Belyaevka distr., 10 km S of Novoorlovka vill., [N51.357581, E56.550840], 30 Sep 2021, A. Sukhorukov, N. Stepanova & O. Kalmykova 681, 683 & 684 (LE).
Suaeda kulundensis	Lomon. & Freitag	51.357581	56.55084	Russia	Orenburg	30	9	2021		A.Sukhorukov, N.Stepanova & O.Kalmykova	684		native	Novoorlovka		NS			Belyaevka distr., 10 km S of Novoorlovka vill., [N51.357581, E56.550840], 30 Sep 2021, A. Sukhorukov, N. Stepanova & O. Kalmykova 681, 683 & 684 (NS).
Suaeda physophora	Pall.	51.582299	58.40157	Russia	Orenburg	27	9	2021		A.Sukhorukov, N.Stepanova, O.Kalmykova	922		native	Gai		MW			Gai distr., 10 km N of Gai vill., N51.582299, E58.401570, 27 Sep 2021, A. Sukhorukov, N. Stepanova, O. Kalmykova 922 (MW)
Suaeda prostrata	Pall.	51.925474	51.721546	Russia	Orenburg	23	9	2021		A.Sukhorukov, N.Stepanova & O.Kalmykova	865		native	Sobolevo		MW			Pervomaiskii distr., S of Sobolevo vill., N51.925474, E51.721546, 23 Sep 2021, A. Sukhorukov, N. Stepanova & O. Kalmykova 865 (MW)
Suaeda salsa	(L.) Pall.	50.985911	55.626803	Russia	Orenburg	24	9	2021		A.Sukhorukov, N.Stepanova & O.Kalmykova	592		native	Akbulak		MW			Akbulak distr., Akbulak vill., N50.985911, E55.626803, 24 Sep 2021, A. Sukhorukov, N. Stepanova & O. Kalmykova 592 (MW)
Suaeda salsa	(L.) Pall.	50.985911	55.626803	Russia	Orenburg	24	9	2021		A.Sukhorukov, N.Stepanova & O.Kalmykova	592		native	Akbulak		NS			Akbulak distr., Akbulak vill., N50.985911, E55.626803, 24 Sep 2021, A. Sukhorukov, N. Stepanova & O. Kalmykova 592 (NS)
Bassia laniflora	(S.G.Gmel.) A.J.Scott	53.007563	52.134311	Russia	Orenburg	22	9	2021		A.Sukhorukov, N.Stepanova & O.Kalmykova	578		native	Buzuluk pine forest		MW			Buzuluk distr., Buzuluk pine forest, N53.007563, E52.134311, 22 Sep 2021, A. Sukhorukov, N. Stepanova & O. Kalmykova 578 (MW)
Bassia prostrata	(L.) Beck	53.402471	52.431107	Russia	Orenburg	21	9	2021		A.Sukhorukov, N.Stepanova & O.Kalmykova	552		native	Zatonovsky		K			Buguruslan distr., nr Zatonovsky vill., N53.402471, E52.431107, 21 Sep 2021, A. Sukhorukov, N. Stepanova & O. Kalmykova 552
Bassia prostrata	(L.) Beck	51.778303	52.10942	Russia	Orenburg	23	9	2021		A.Sukhorukov, N.Stepanova & O.Kalmykova	596		native	Rubezhinsky		MW			Pervomaiskii distr.,5 km N of Rubezhinsky vill., N51.778303, E52.109420, 23 Sep 2021, A. Sukhorukov, N. Stepanova & O. Kalmykova 596 (MW)
Bassia scoparia	(L.) Beck	52.614966	52.493088	Russia	Orenburg	21	8	2021		V.Prokhorov			alien	Pogromnoe					Totskoe distr.	https://www.inaturalist.org/observations/93070459
Bassia scoparia	(L.) Beck	51.841622	54.59574	Russia	Orenburg	22	8	2021		V.Prokhorov			alien	Rodnichnodolsky					Perevolotskii distr.	https://www.inaturalist.org/observations/93261127
Bassia scoparia	(L.) Beck	51.361263	59.027363	Russia	Orenburg	25	8	2021		V.Prokhorov			alien	Novoorsk					Novoorsk distr.	https://www.inaturalist.org/observations/93287184
Bassia scoparia	(L.) Beck	51.448945	56.49785	Russia	Orenburg	26	8	2021		V.Prokhorov			alien	Alanaital					Belyaevka distr.	https://www.inaturalist.org/observations/93379707
Bassia scoparia	(L.) Beck	52.938652	52.028331	Russia	Orenburg	22	9	2021		A.Sukhorukov, N.Stepanova & O.Kalmykova	580		alien	Koltubanka		MW			Buzuluk distr., Koltubanka vill., N52.938652, E52.028331, 22 Sep 2021, A. Sukhorukov, N. Stepanova & O. Kalmykova 580 (MW)
Camphorosma songorica	Bunge	51.925474	51.721546	Russia	Orenburg	23	9	2021		A.Sukhorukov, N.Stepanova & O.Kalmykova	862		native	Sobolevo		K			Pervomaiskii distr., S of Sobolevo vill., N51.925474, E51.721546, 23 Sep 2021, A. Sukhorukov, N. Stepanova & O. Kalmykova 862
Sedobassia sedoides	(Pall.) Freitag & G.Kadereit	52.325489	51.928628	Russia	Orenburg	21	8	2021		V.Prokhorov			native	Andreevka					Kurmanaevka distr.	https://www.inaturalist.org/observations/93070419
Sedobassia sedoides	(Pall.) Freitag & G.Kadereit	51.308889	58.183739	Russia	Orenburg	25	8	2021		V.Prokhorov			native	Uzambaevo					Gai distr.	https://www.inaturalist.org/observations/93287103
Sedobassia sedoides	(Pall.) Freitag & G.Kadereit	51.349162	57.110077	Russia	Orenburg	26	8	2021		V.Prokhorov			native	Nikolskoe					Kuvandyk distr.	https://www.inaturalist.org/observations/93379674
Sedobassia sedoides	(Pall.) Freitag & G.Kadereit	53.402471	52.431107	Russia	Orenburg	21	9	2021		A.Sukhorukov, N.Stepanova & O.Kalmykova	550		native	Zatonovsky		MW			Buguruslan distr., nr Zatonovsky vill., N53.402471, E52.431107, 21 Sep 2021, A. Sukhorukov, N. Stepanova & O. Kalmykova 550 (MW
Caroxylon laricinum	(Pall.) Tzvelev	51.778303	52.10942	Russia	Orenburg	23	9	2021		A.Sukhorukov, N.Stepanova & O.Kalmykova	595		native	Rubezhinsky		MW			Pervomaiskii distr., 5 km N of Rubezhinsky vill., N51.778303, E52.109420, 23 Sep 2021, A. Sukhorukov, N. Stepanova & O. Kalmykova 595 (MW)
Ofaiston monandrum	(Pall.) Moq.	50.985911	55.626803	Russia	Orenburg	24	9	2021		A.Sukhorukov, N.Stepanova & O.Kalmykova	594		native	Akbulak		MW			Akbulak distr., Akbulak vill., N50.985911, E55.626803, 24 Sep 2021, A. Sukhorukov, N. Stepanova & O. Kalmykova 594 (MW)
Ofaiston monandrum	(Pall.) Moq.	51.340799	56.570586	Russia	Orenburg	30	9	2021		A.Sukhorukov, N.Stepanova & O.Kalmykova	685		native	Novoorlovka		MW			Belyaevka distr., 10 km S of Novoorlovka vill., [N51.340799, E56.570586], 30 Sep 2021, A. Sukhorukov, N. Stepanova & O. Kalmykova 685 (MW)
Petrosimonia brachyphylla	(Bunge) Iljin	51.582299	58.40157	Russia	Orenburg	27	9	2021		A.Sukhorukov, N.Stepanova, O.Kalmykova	923		native	Gai		MW			Gai distr., 10 km N of Gai town, N51.582299, E58.401570, 27 Sep 2021, A. Sukhorukov, N. Stepanova, O. Kalmykova 923 (MW)
Petrosimonia brachyphylla	(Bunge) Iljin	51.582299	58.40157	Russia	Orenburg	27	9	2021		A.Sukhorukov, N.Stepanova, O.Kalmykova	923		native	Gai		LE			Gai distr., 10 km N of Gai town, N51.582299, E58.401570, 27 Sep 2021, A. Sukhorukov, N. Stepanova, O. Kalmykova 923 (LE)
Petrosimonia litwinowii	Korsh.	52.069871	51.625617	Russia	Orenburg	23	9	2021		A.Sukhorukov, N.Stepanova & O.Kalmykova	588		native	Furmanov		MW			Pervomaiskii distr., nr Furmanov vill., N52.069871, E51.625617, 23 Sep 2021, A. Sukhorukov, N. Stepanova & O. Kalmykova 588 (MW)
Petrosimonia triandra	(Pall.) Simonk.	52.018004	51.664027	Russia	Orenburg	23	9	2021		A.Sukhorukov, N.Stepanova & O.Kalmykova	861		native	Furmanov		K			Pervomaiskii distr., 5 km S of Furmanov vill., N52.018004, E51.664027, 23 Sep 2021, A. Sukhorukov, N. Stepanova & O. Kalmykova 861
Petrosimonia triandra	(Pall.) Simonk.	51.263028	56.543431	Russia	Orenburg	30	9	2021		A.Sukhorukov, N.Stepanova & O.Kalmykova	682		native	Novoorlovka		MW			Belyaevka distr., 10 km S of Novoorlovka vill., [N51.263028, E56.543431], 30 Sep 2021, A. Sukhorukov, N. Stepanova & O. Kalmykova 682 (MW)
Anabasis cretacea	Pall.	50.6318273	59.707919	Russia	Orenburg	4	6	2021		Ya.Golovanov & S.Yamalov	2936		native	Karaganda		UFA			Dombarovka distr., 13 km S of Karaganda vill., [N50.6318273, E59.707919], 4 Jun 2021, Ya. Golovanov & S. Yamalov 2936 (UFA)
Anabasis salsa	(C.A.Mey.) Benth. ex Volkens	50.6318273	59.707919	Russia	Orenburg	4	6	2021		Ya.Golovanov & S.Yamalov	2869		native	Karaganda		UFA			Dombarovka distr., 13 km S of Karaganda vill., [N50.6318273, E59.707919], 4 Jun 2021, Ya. Golovanov & S. Yamalov 2869 (UFA)
Salsola collina	Pall.	52.938652	52.028331	Russia	Orenburg	22	9	2021		A.Sukhorukov, N.Stepanova & O.Kalmykova	581		alien	Koltubanka		MW			Buzuluk distr., Koltubanka vill., N52.938652, E52.028331, 22 Sep 2021, A. Sukhorukov, N. Stepanova & O. Kalmykova 581 (MW)
Salsola collina	Pall.	52.426201	51.765644	Russia	Orenburg	23	9	2021		A.Sukhorukov, N.Stepanova & O.Kalmykova	586		alien	Lavrentyevka		K			Kurmanaevka distr., 5 km E of Lavrentyevka vill., N52.426201, E51.765644, 23 Sep 2021, A. Sukhorukov, N. Stepanova & O. Kalmykova 586
Salsola rosacea	L.	51.38718	56.80254	Russia	Orenburg	27	9	2021		N.Stepanova, A.Sukhorukov & O.Kalmykova	8567		native	Donskoe vill., Verblyuzhka Mt.		MHA			Belyaevka distr., 3.5 km W of Donskoe vill., Verblyuzhka Mt., N51.38718, E56.80254, 27 Sep 2021, N. Stepanova, A. Sukhorukov & O. Kalmykova 8567 (MHA)
Salsola tamariscina	Pall.	53.402471	52.431107	Russia	Orenburg	21	9	2021		A.Sukhorukov, N.Stepanova & O.Kalmykova	551		native	Zatonovsky		MW			Buguruslan distr., nr Zatonovsky vill., N53.402471, E52.431107, 21 Sep 2021, A. Sukhorukov, N. Stepanova & O. Kalmykova 551 (MW)
Salsola tamariscina	Pall.	51.166083	54.532198	Russia	Orenburg	26	9	2021		A.Sukhorukov, N.Stepanova & O.Kalmykova	921		native	Divnopolye		K			Sol’-Iletsk distr., 2 km SE of Divnopolye vill., N51.166083, E54.532198, 26 Sep 2021, A. Sukhorukov, N. Stepanova & O. Kalmykova 921
Salsola tragus	L.	52.990313	52.128394	Russia	Orenburg	22	9	2021		A.Sukhorukov, N.Stepanova & O.Kalmykova	577		native	Buzuluk pine forest		MW			Buzuluk distr., Buzuluk pine forest, [N52.990313, E52.128394], 22 Sep 2021, A. Sukhorukov, N. Stepanova & O. Kalmykova 577 (MW)
Soda acutifolia	(Bunge) Mosyakin & al.	51.925474	51.721546	Russia	Orenburg	23	9	2021		A.Sukhorukov, N.Stepanova & O.Kalmykova	863		native	Sobolevo		MW			Pervomaiskii distr., S of Sobolevo vill., N51.925474, E51.721546, 23 Sep 2021, A. Sukhorukov, N. Stepanova & O. Kalmykova 863 (MW)
Teloxys aristata	(L.) Moq.	54.242283	52.803623	Russia	Orenburg	20	7	2022		A.Ebel			alien	Kurskaya Vasilyevka					Severny distr.	https://www.inaturalist.org/observations/136576811
Atriplex sagittata	Borkh.	51.118594	57.896808	Russia	Orenburg	11	6	2022		V.Glazunov			native	Okhotobaza						https://www.inaturalist.org/observations/124528147
Atriplex sagittata	Borkh.	52.449332	53.118977	Russia	Orenburg	13	7	2022		V.Glazunov			native	Sorochinsk.					Sorochinsk distr.	https://www.inaturalist.org/observations/126046186
Atriplex sagittata	Borkh.	51.800544	55.195676	Russia	Orenburg	3	8	2022		Anonymous			native	Orenburg					Orenburg	https://www.inaturalist.org/observations/129257419
Atriplex sagittata	Borkh.	52.930236	52.876089	Russia	Orenburg	4	8	2022		V.Travkin			native	Grachevka					Grachevka distr.	https://www.inaturalist.org/observations/134163512
Chenopodium album	L.	51.123038	57.897905	Russia	Orenburg	11	6	2022		V.Glazunov			native	Kazachya Guberlya					Gai distr.	https://www.inaturalist.org/observations/124528098
Chenopodium album	L.	51.819131	55.165986	Russia	Orenburg	19	6	2022		V.Glazunov			native	Orenburg					Orenburg	https://www.inaturalist.org/observations/126046251
Chenopodium betaceum	Andrz.	52.448814	53.119477	Russia	Orenburg	13	7	2022		anonymous			native	Sorochinsk					Sorochinsk distr.	https://www.inaturalist.org/observations/126031943
Chenopodiastrum hybridum	(L.) S.Fuentes & al.	51.614768	53.298213	Russia	Orenburg	25	5	2022		M.Kozlov			native	Yaman					Ilek distr.	https://www.inaturalist.org/observations/118623244
Chenopodiastrum hybridum	(L.) S.Fuentes & al.	51.126761	57.895225	Russia	Orenburg	12	6	2022		V.Glazunov			native	Okhotbaza					Kuvandyk distr.	https://www.inaturalist.org/observations/124570665
Ceratocarpus arenarius	L.	51.619714	53.302284	Russia	Orenburg	8	5	2022		M.Kozlov			native	Yaman					Ilekky distr.	https://www.inaturalist.org/observations/116542917
Ceratocarpus arenarius	L.	51.120814	57.951461	Russia	Orenburg	11	6	2022		V.Glazunov			native	Kazachya Guberlya					Gai distr.	https://www.inaturalist.org/observations/124387695
Krascheninnikovia ceratoides	(L.) Gueldenst.	51.116014	57.900561	Russia	Orenburg	11	6	2022		V.Glazunov			native	Kazachya Guberlya					Gai distr.	https://www.inaturalist.org/observations/125813849
Bassia prostrata	(L.) Beck	51.940954	55.279224	Russia	Orenburg	29	5	2022		A.Kozlov			native	Izvestkovoe					Sakmara distr.	https://www.inaturalist.org/observations/119386678
Bassia scoparia	(L.) Beck	51.617717	53.300717	Russia	Orenburg	29	5	2022		M.Kozlov			alien	Yaman					Ilekky distr.	https://www.inaturalist.org/observations/119228540
Bassia scoparia	(L.) Beck	51.826797	55.164628	Russia	Orenburg	19	6	2022		V.Glazunov			alien	Orenburg					Orenburg	https://www.inaturalist.org/observations/125937512
Bassia scoparia	(L.) Beck	52.449324	53.118894	Russia	Orenburg	12	7	2022		anonymous			alien	Novyi					Sorochinsky distr.	https://www.inaturalist.org/observations/125907666
Sedobassia sedoides	(Pall.) Freitag & G.Kadereit	51.61759	53.300461	Russia	Orenburg	25	5	2022		M.Kozlov			native	Yaman					Ilekky distr.	https://www.inaturalist.org/observations/119934268
Sedobassia sedoides	(Pall.) Freitag & G.Kadereit	51.807853	55.172056	Russia	Orenburg	19	6	2022		V.Glazunov			native	Orenburg					Orenburgsky distr.	https://www.inaturalist.org/observations/126046227
Caroxylon laricinum	(Pall.) Tzvelev	51.256906	55.590003	Russia	Orenburg	29	6	2022		anonymous			native	Mezhgornyi					Akbulak distr.	https://www.inaturalist.org/observations/123978809
Salsola tragus	L.	51.620747	53.298079	Russia	Orenburg	9	9	2022		M.Kozlov			native	Yaman					Ilekky distr.	https://www.inaturalist.org/observations/134276820
Atriplex tatarica	L.	51.145698	55.011785	Russia	Orenburg	16	6	2023		M.Kozlov			native	Sol'-Iletsk						https://www.inaturalist.org/observations/165121445
Atriplex tatarica	L.	52.44618	53.124817	Russia	Orenburg	14	7	2023		anonymous			native	Sorochinsk						https://www.inaturalist.org/observations/172821248
Atriplex tatarica	L.	51.675951	54.673163	Russia	Orenburg	18	7	2023		anonymous			native	Dedurovka						https://www.inaturalist.org/observations/178489738
Chenopodium album	L.	52.991578	52.146683	Russia	Orenburg	4	6	2023		V.Glazunov			native	Partizansky					Buzuluk distr.	https://www.inaturalist.org/observations/168798027
Chenopodium album	L.	52.449502	53.119065	Russia	Orenburg	12	7	2023		anonymous			native	Sorochinsk					Sorochinsk distr.	https://www.inaturalist.org/observations/172465179
Chenopodiastrum hybridum	(L.) S.Fuentes & al.	51.83457	55.041509	Russia	Orenburg	31	5	2023		M.Kozlov			native	Orenburg					Orenburg	https://www.inaturalist.org/observations/164958805
Chenopodiastrum hybridum	(L.) S.Fuentes & al.	52.997264	52.132094	Russia	Orenburg	4	6	2023		V.Glazunov			native	Partizansky					Buzuluk distr.	https://www.inaturalist.org/observations/168795044
Ceratocarpus arenarius	L.	51.779165	55.268388	Russia	Orenburg	23	5	2023		E.Andriyanova			native	Prigorodny					Orenburg distr.	https://www.inaturalist.org/observations/163271581
Ceratocarpus arenarius	L.	51.072856	55.294939	Russia	Orenburg	5	8	2023		M.Kozlov			native	Avangard					Sol'-Iletsk distr.	https://www.inaturalist.org/observations/176905237
Sedobassia sedoides	(Pall.) Freitag & G.Kadereit	51.150275	55.007714	Russia	Orenburg	4	7	2023		A.Azmi			native	Sol'-Iletsk					Sol'-Iletsk distr.	https://www.inaturalist.org/observations/171163152
Atriplex intracontinentalis	Sukhor.	52.91092	52.57798	Russia	Orenburg					D.Yanishevsky			native	Malogasvitskoe		PKM			Buzuluk distr., nr Malogasvitskoe vill., [N52.91092, E52.57798], [without date, probably early 20th century] D. Yanishevsky s.n. (PKM)
Atriplex patens	(Litv.) Iljin	50.82393	60.838536	Russia	Orenburg					D.Polyakov			native	Svetlyi		ORIS		ORIS11054	Svetlyi distr., nr Svetlyi vill., N50.823930 E60.838536, D. Polyakov s.n. (ORIS11054)
Atriplex prostrata	Boucher ex DC.	51.76778	55.09657	Russia	Orenburg					A.Noskov			native	Orenburg		MW		MW0328444	Orenburg, [N51.76778, E55.09657], [without date, probably early 20th century] A. Noskov s.n. (MW0328444)
Chenopodium acerifolium	Andrz.	51.76797	55.09708	Russia	Orenburg								native	Orenburg		LE			Orenburg town [without year and collector], [N51.76797, E55.09708] (LE)
Chenopodium album	L.	51.76797	55.09708	Russia	Orenburg					Noskov			native	Orenburg		MW		MW0326380	Orenburg, [N51.76797, E55.09708], [without date] Noskov s.n. (MW0326380)
Suaeda prostrata	Pall.	51.399553	58.127816	Russia	Orenburg					K.A.Kosmovsky			native	Khalilovo		LE			Gai distr., nr Khalilovo vill., [N51.399553, N58.127816], [without date] K.A. Kosmovsky s.n. (LE)
Sedobassia sedoides	(Pall.) Freitag & G.Kadereit	51.23002	58.47487	Russia	Orenburg					Ledebour			native	Orsk		LE			nr Orsk, [N51.23002, E58.47487], [without date] Ledebour s.n. (LE)
Soda inermis	(Moench) Fourr.	51.76799	55.09717	Russia	Orenburg					Ewersmann			native	Orenburg		LE			nr Orenburg, [N51.76799, E55.09717], [without date, probably mid-19th century] Ewersmann s.n. (LE)
